# Supplementary material for: Methyl Jasmonate- and Salicylic Acid-Induced Transcription Factor ZjWRKY18 Regulates Triterpenoid Accumulation and Salt Stress Tolerance in Jujube
Source: Int J Mol Sci. 2023 Feb 15;24(4):3899. doi: 10.3390/ijms24043899 (PMC9965381; doi:10.3390/ijms24043899)
Supplement: Supplementary file 1 [file ijms-24-03899-s001.zip › supplementary tables.xlsx]

## Sheet: Table S1
Table S1 List of primers used in this study
Name	Squence 5'-3'
ZjWRKY18-GFP-F	gagctcggtacccggggatccATGGACACAAAATCGGTCAATATTT	ZjWRKY18-F(evm.model.Contig70.546)	ACAGTGCCATTGGGTTTA
ZjWRKY18-GFP-R	cttgctcaccatggtgtcgacATTTTCATCACTTCTCCATGTGAGTAA	ZjWRKY18-R(evm.model.Contig70.546)	AGGCTGGTATTGGATGAG
ZjWRKY18-vigs-F	agaaggcctccatggggatccACAGTGCCATTGGGTTTA	evm.model.Contig11.104-F	AGTTGTTGACGAGGGTTC
ZjWRKY18-vigs-R	gggacatgcccgggcctcgagAGGCTGGTATTGGATGAG	evm.model.Contig11.104-R	CCTGTTCAGAGGTGGTGT
ZjUBQ1-F	TGGATGATTCTGGCAAAG	evm.model.Contig13.394-F	AATAGCGTCCAGACAAAC
ZjUBQ1-R	GTAATGGCGGTCAAAGTG	evm.model.Contig13.394-R	TCCAGTTATAGCCATCGT
ZjUBQ2-F	CACCCGTTACTTGCTTTC	evm.model.Contig23.4.808-F	ACCCATCATCAAACACTT
ZjUBQ2-R	CTCTTCCCATTGTCCTCC	evm.model.Contig23.4.808-R	ATTATTGCTTCTCATCCC
WRKY18-AD-F	gccatggaggccagtgaattcATGGACACAAAATCGGTCAATATTT	evm.model.Contig24.0.57-F	TATGCTAGAGGCAGACCA
WRKY18-AD-R	cagctcgagctcgatggatccTTAATTTTCATCACTTCTCCATGTGA	evm.model.Contig24.0.57-R	ATATTTCCGCCAGTTGTA
ProHMGR-pAbAi-F	cttgaattcgagctcggtaccATGGATTACGATGAAAATTGACCA	evm.model.Contig34.631-F	AGCAGCACTGGTAATACGC
ProHMGR-pAbAi-R	agcacatgcctcgaggtcgacTGGGTAAAATAAAAAATATATGAATGGG	evm.model.Contig34.631-R	CGGCTCCTTTCTACTTGTTT
ProFPS-pAbAi-F	cttgaattcgagctcggtaccACTTTGAAGAAAAAAAAAACAAAAAAA	evm.model.Contig44.47-F	ATGCCGTGTTATGTCAGG
ProFPS-pAbAi-R	agcacatgcctcgaggtcgacTCTTTTTTTTTTAAGGAGTGGGGC	evm.model.Contig44.47-R	ATCCGTTCCACTCCACTT
62skWRKY18-F	cgctctagaactagtggatccATGGACACAAAATCGGTCAATATTT	evm.model.Contig57.201-F	AGCCGTACCTACTGAAACT
62skWRKY18-R	gataagcttgatatcgaattcTTAATTTTCATCACTTCTCCATGTGA	evm.model.Contig57.201-R	CGGTCAAAGACGAAATAA
ProFPS-0390-F	caagcttggctgcagggatccTAGGAAAAACAGAACCTATATACTTGATTATT	evm.model.Contig70.169-F	CGAACGGAAAGCAAGGGTC
ProFPS-0390-R	ggtggactcctcttagaattcTCTTTTTTTTTTAAGGAGTGGGGC	evm.model.Contig70.169-R	AGGCATCGTCGGAGTGGTC
ProHMGR-0390-F	caagcttggctgcagggatccAATCATTGGTTTCACTGTAGTACCATG	evm.model.Contig71.11-F	GGTGGAGCAAACAATGAA
ProHMGR-0390-R	caagcttggctgcagggatccTGGCGGTTCTCCGGCGGA	evm.model.Contig71.11-R	GGAAATGGTCGTCGTCTT
LucProFPS-F	gtcgacggtatcgataagcttTAGGAAAAACAGAACCTATATACTTGATTATT	ZjAACT-F	TCCATCTTATTCGGCTTCC
LucProFPS-R	cgctctagaactagtggatccTCTTTTTTTTTTAAGGAGTGGGGC	ZjAACT-R	CCACATTTGCCCTCTTCA
LucProHMGR-F	gtcgacggtatcgataagcttAATCATTGGTTTCACTGTAGTACCATG	ZjHMGS-F	TCCATCTTATTCGGCTTCC
LucProHMGR-R	cgctctagaactagtggatccTGGCGGTTCTCCGGCGGA	ZjHMGS-R	CCACATTTGCCCTCTTCA
AtHMGR-F	CTTCGTTTATCTACCTCCTT	ZjHMGR1-F	CATCTACCTGCTCGGCTTCT
AtHMGR-R	GATTTCTTCATCTTCCACC	ZjHMGR1-R	CGATCTCCTCGTCTTCGTG
AtFPS-F	GCAAGCCCACCAACCACA	ZjHMGR2-F	AAGGCTGTTGGCGACTAT
AtFPS-R	GCCGCTGCCTCCAACAAT	ZjHMGR2-R	TTCACTTGCTGCTTTGGA
AtSQS-F	TGAGAAAGCGGAGAAGCA	ZjFPS-F	GGCGGATTACAGGTCAAA
AtSQS-R	CTCGGAGAACCAAGTAGAAC	ZjFPS-R	CTTCCCTCCAGGCACATT
AtSQE-F	GCTGCTTCACTTCCCAATG	ZjSQS1-F	ACCTCCGTAACGCTGTAT
AtSQE-R	AGGACCAACCCGACAAAA	ZjSQS1-R	ATCGGCAGGTATGCTTGT
AtOSC-F	ATGGGGAAGAATCATCATCCCTTGG	ZjSQS2-F	ATCGTTGTGGCGAGGTCTGT
AtOSC-R	TATTTATTGAATTCATTGATTT	ZjSQS2-R	TGATGTGCGAAGCATTAGGT
AtActin-F	GTCGTACAACCGGTATTGTGCT	ZjSQE1-F	AGTTTCTCGCAGTTTCGC
AtActin-R	TGTCTCTTACAATTTCCCGCTCT	ZjSQE1-R	ATCGGCAGGTATGCTTGT
NtHMGR-R	CCATGCCTTGCATTGAGGTT	ZjSQE2-F	TATGGTGTTGGTCGTCTT
NtHMGR-F	TCTCTGCATGCACCCTTAACAC	ZjSQE2-R	ACATTTGTCTAACTCCCTCT
NtFPS-F	AAGGTTGGCATGATTGCTGTTAA	ZjOSC1-F	GCTTGCCGTAGTTTGTAT
NtFPS-R	CGAGAAGATCAACATAATAAGGCTTTG	ZjOSC1-R	TTCTGCCTTGAACTTACC
NtSQS-F	TCACTATGTAGCTGGGCTTGTTG	ZjOSC2-F	ACGCCCACAAACATAGCC
NtSQS-R	ACCCATGGAGTTGGAGAGAGAA	ZjOSC2-R	ACCAGCACGACCACGAAT
NtSQE-F	CTCCACCAAGGCTCAAATAGTCA	ZjOSC3-F	ACGCCCACAAACATAGCC
NtSQE-R	ACATTGGCTGGTGCATTGTATAA	ZjOSC3-R	ACCAGCACGACCACGAAT
NtOSC-F	GGGCACTGGGAGAATATCGTT	ZjCYP450-F	GCTTGCCGTAGTTTGTAT
NtOSC-R	TCATCGTGCATCTAGCGTGTT	ZjCYP450-R	CTTCTGCCTTGAACTTACC
NtActin-F	GATCTTGCTGGTCGTGATCT
NtActin-R	ACTTCCGGACATCTGAACCT
NtNCED-F	GGTTATTGGCTATGTCGG
NtNCED-R	TCTTCGGCGTATTTGTCT
NtRD29-F	AAACACTCCCATTCCCAACT
NtRD29-R	TGCCTCCGTAACCATCCT
NtP5CS1-F	AGGCTGGGTTGGAAGAGT
NtP5CS1-R	CTACGGATGGCAAGTGAA
NtDREB2A-F	TGAAAGGTAAAGGAGGAC
NtDREB2A-R	CTTCTTGAGCAGTAGGGA

## Sheet: Table S2
Table S2 The promoter sequences of ZjHMGR and ZjFPS
>ZjHMGR-Pro
ACGCTAATGCTAATATGATTATACTGAGTATGTATTGGCTTATGAAGGTGGTTGTATTTCTTCAAACTTGAAATGAGAAATGCAGCTGCCCAGTGCAGAAAAGTAATTTCACAAACCAACCCCGCAAAAACTATTATAACAAGTTTCAAACTCCATTTTGGCTTTATTTATTTATTTATGTTTTTTTTTTGGTGAATAACTCCATTTTGGCTTTAACTATAAATGGTATCCAGTCAATCTCACAACACTATTCACACTGCACTCACATCCCCTGGAGCTGAGTTTAAAGTTAAGTTGGTCATTAATGTCGCTCTCTAATTACTGATTACTCGTGTCATTAAATAATTAATAACTAGTTTCGTTTCAATTCAAAATTTAATTTAACCCTTTATCTTTCCC…
>ZjFPS-Pro
ACTATTTTATAAATAAAAACTCAAATAAAAAATTTAATATGAATTTACAACATATAAATTATTGATAATTTATTATACATTATTTAATTTTAGTGTAAGAATTATCATAACATAACTGCATATTAACTATTGGTTTTATTTGTTGCAAAAAGGAAAAACAAAAAACTTATACACACCATGTCTATTTTAGTTTTTGTAATATTTACTACAATTCAATTCTGTAAGTTATCAAACACTTATAATATTTATATCTTACAAAATTTTATTAATATAAATTATCAAATATTGATTTTGTTTTTTAACACAGCAGAAGTTGATTTTTTTATCACAATCACAATTGATTTTTTTTTTATTTTTTATTTTTTATGTAATCTAAGCCTGATCAAACTAAATGAAAAG…

## Sheet: Table S3
Table S3 Transcriptome analysis of WRKY gene expression in different growth and development stages of Jujube
	Qingjiansuanzao																		Junzao
ID	DAP20-1	DAP20-2	DAP20-3	DAP50-1	DAP50-2	DAP50-3	DAP80-1	DAP80-2	DAP80-3	DAP90-1	DAP90-2	DAP90-3	DAP100-1	DAP100-2	DAP100-3	DAP110-1	DAP110-2	DAP110-3	DAP20-1	DAP20-2	DAP20-3	DAP50-1	DAP50-2	DAP50-3	DAP80-1	DAP80-2	DAP80-3	DAP90-1	DAP90-2	DAP90-3	DAP100-1	DAP100-2	DAP100-3	DAP110-1	DAP110-2	DAP110-3
evm.model.Contig108.39	0.56	1.03	0.9	0.17	0.35	0.12	0.02	0	0.1	2.01	4.64	1.19	3.3	0.16	0.05	0.2	1.11	0.11	0.27	0.24	0.7	2.89	0.61	1.35	0.06	0.03	1.4	0.02	0.13	0.08	0.04	0	0.01	0.07	0.07	0.99
evm.model.Contig109.32	2.12	2.79	4.04	0.1	0.06	0	2.9	1.71	1	29.13	8.4	8.62	5.23	2.89	2.02	13.46	10.79	7.38	0.24	1.23	0.2	0.02	0.02	0.01	0.12	0.14	0.16	2.75	2.9	2.9	1.29	0.26	0.74	10.15	22.5	15.54
evm.model.Contig11.104	39.35	39.46	38.71	39.75	40	35.91	42.75	40.31	50.4	31.6	33.54	43.35	40.42	65.23	45.33	68.83	77.95	47.38	42.65	46.33	31.54	47.97	53.44	52.47	55.5	56.78	52.49	114.87	105.49	114.68	82.81	75.5	90.32	84.71	100.64	104.42
evm.model.Contig111.299	4.53	0.51	1.51	0	0.04	0	1.33	2.77	1.33	1.17	2.36	1.77	2.52	2.03	1.71	2.63	2.4	2.27	1.11	0.94	0.18	0.24	0.3	0.42	0.93	0.47	0.45	5.01	4.33	4.47	4.51	0.88	3.23	6.84	6.13	6.42
evm.model.Contig116.379	30.31	24.12	74.94	41.5	16.24	33.18	3.41	1.55	0.73	1.72	5.63	2.66	5.52	1.75	1.92	8.49	10.03	2.78	74.04	58.31	58.13	256.36	214.06	262.43	31.59	33.25	62.99	1.08	2.62	3.24	3.22	1.52	2.92	0.82	0.92	0.89
evm.model.Contig116.380	0.16	0.27	0.16	0.06	0	0	0	0	0	0.09	0.09	0.1	0.06	0	0	0.02	0.08	0	0.02	0.04	0.09	0	0	0.08	0	0	0	0	0	0	0.02	0	0.05	0.04	0	0
evm.model.Contig12.0.118	32.96	19.07	31.02	35.16	28.86	34.65	42.83	46.95	27.34	18.04	17.2	18.08	25.31	24.83	31.22	25.65	27.51	24.71	8.34	20.77	12.45	15.08	18.46	14.38	22.42	22.81	24.18	10.55	11.82	10.33	12.21	20.47	16.04	8.76	8.54	10.27
evm.model.Contig12.1.151	8.49	16.43	12.72	4.21	3.74	7.02	1.03	2.28	1.57	0.85	3.74	0.95	3.6	0.67	0.48	2.26	2.36	1.33	18.6	4.8	10.03	11.11	6.57	18.68	0.34	0.55	0.83	0.2	0.34	0.25	0.28	0.23	0.41	0.13	0.31	0.05
evm.model.Contig122.29	3.73	4.04	3.43	0.1	0.06	0.25	3.58	1.45	0.62	0.27	1.42	1.55	2.31	1.84	2.24	6.01	2.21	0.77	2.6	2.02	1.09	1.15	0.2	1.33	0.08	0	0.6	0.09	0.05	0.67	0.09	0.26	0.07	0	0	0
evm.model.Contig122.7	9.04	2.77	2.75	1.96	0.72	1.52	1.58	2.52	2.07	1.25	1.53	1.34	1.69	2.45	2.24	1.34	0.81	1.29	2.73	2.03	2.25	1.44	3.63	1.73	3.39	1.73	2.74	2.2	2.78	2.92	2.01	1.87	2.13	2.17	2.61	2.65
evm.model.Contig123.56	0.77	0.47	0.67	0.45	0.4	0.42	0.3	0.2	0.13	0.27	0.14	0.09	0	0.52	0.21	0.1	0.07	0.22	0	0	0.16	0	0	0.08	0	0	0.06	0	0	0	0	0.03	0	0.06	0	0.04
evm.model.Contig13.394	17.24	17.76	44.55	10.08	6.46	4.49	53	36.58	34.89	127.6	86.99	81.72	53.46	69.47	42.58	79.59	75.31	66.16	15	36.68	17.31	178.19	56.63	122.16	82.75	73.32	162.95	96.17	102.72	91.78	69.02	45.97	66.06	143.22	177.63	180.89
evm.model.Contig18.76	0.72	1.45	1	0.49	0.94	0.73	0.21	0.17	0.22	0.44	0.2	0.34	0.7	0.1	0.37	0.26	0.57	0.19	0.29	0.22	0.24	0.57	0.15	0.46	0.03	0.07	0.17	0.37	0.22	0.44	0.19	0.08	0.3	0.17	0.2	0.19
evm.model.Contig21.0.439	16.66	10.92	17.44	14.67	10.3	10.07	11.13	6.74	7.1	28	13.65	11.9	8.39	8.21	6.32	18.4	7.51	9.39	7.98	7.19	6.24	11.59	10.37	8.68	8.01	5.53	8.08	5.5	5.14	4.36	2.24	4.45	3.69	10.71	14.23	12.21
evm.model.Contig21.3.439	1.27	0.83	1.5	0.03	0	0	0.05	0	0.03	0.25	0	0.03	0.01	0	0.06	0.11	0.19	0.09	0.31	0.14	0.02	0.03	0.06	0.02	0.07	0.09	0.05	0.18	0.21	0.04	0.19	0.06	0.07	0.1	0.45	0.17
evm.model.Contig22.162	2.87	1.55	2.25	0.42	0.5	0.27	0.46	0.35	0.43	0.51	0.54	0.4	1.02	0.57	0.53	0.93	0.53	0.59	0.86	1	0.87	4.35	5.78	6.64	0.25	0.19	0.67	0.28	0.16	0.19	0.19	0.07	0.13	0	0.07	0.04
evm.model.Contig22.164	0	0.04	0.04	0.13	0	0.58	0	0	0	0	0	0	0	0	0	0	0	0	0	0	0	0	0	0	0	0	0	0	0	0	0	0	0	0	0	0
evm.model.Contig22.167	0.27	0.15	0.67	1.52	0.57	0.62	0.11	0.23	0.02	0.22	0	0.04	0	0	0	0.1	0.13	0.05	0.1	0.1	0.07	1.21	1.66	1.23	0	0	0.11	0.1	0	0	0	0	0.04	0.02	0.02	0
evm.model.Contig22.258	5.78	5.03	13.98	5.87	3.03	1.15	1.01	0.49	0.29	14.2	9.29	3.73	3.56	0.76	0.38	2.21	3	1.79	6.07	5.53	7.21	112.59	30.89	73.58	0.79	0.97	7.94	0.35	0.91	1.08	0.56	0.29	0.34	0.93	0.75	1.13
evm.model.Contig23.2.117	15.02	11.52	13.13	10.64	9.57	9.43	21.03	17.7	13.33	10.29	11.39	9.06	17.85	13.09	24.14	11.23	13.32	8.91	10.07	10.74	11.13	11.83	10.94	10.77	9.76	8.8	9.52	10.49	10.15	10.91	7.61	11.82	10.51	8.43	7.21	7.77
evm.model.Contig23.3.87	41.29	25.85	64.7	45.74	25.3	22.42	89.37	48.28	33.67	135.58	62.6	51.07	65.46	30.86	44.05	54.95	25.04	37.03	30.28	36.12	45.24	230.53	129.12	173.59	38.68	35.55	121.3	25.16	40.21	30.03	22.86	24.86	26.29	47.4	55.25	38.41
evm.model.Contig23.4.384	45.59	49.98	56.05	22.39	21.72	26.58	27.02	20.78	21.35	47.31	25.41	23.25	25.56	21.6	21.66	41.66	33.72	34.64	32.16	20.23	22.43	18.03	21.32	14.8	17.61	15.83	16.23	14.93	14.99	14.21	15.46	15.86	14.02	23.39	22.48	22.82
evm.model.Contig23.4.808	3.07	2.48	5.24	4.4	4.4	6.15	4.5	2.02	3.68	5.72	8.05	5.8	3.32	7.2	4.57	5.65	12.77	5.18	2.19	13.87	0.91	6.9	4.74	4.09	45.99	28.56	36.14	12.47	17.71	17.91	10.32	36.33	14.94	25.29	36.18	41.05
evm.model.Contig23.4.823	36.9	37.14	41.92	3.63	3.38	2.49	1.64	1.14	0.79	1.54	1.02	0.86	2.18	2.32	0.88	1.4	0.96	1.72	23.56	12.34	15.54	7.83	5.06	5.49	1.11	0.93	0.7	0.64	0.73	0.71	1.59	0.92	1.09	1.85	1.63	1.02
evm.model.Contig24.0.57	61.72	57.93	50.75	35.07	30.4	48.4	88.31	89.71	73.95	86.56	77.9	71.94	105.16	78.63	88.13	72.88	59.81	95.22	57.52	57.86	55.19	34.72	35.86	32.04	38.41	38.86	37.81	70.45	58.95	74.15	68.08	52.1	64.25	85.96	84.9	89.56
evm.model.Contig25.226	18.56	9.58	25.43	9.37	4.58	0.69	4.07	1.94	1.02	18.82	8.72	6.4	5.83	1.59	1.93	6.83	4.34	2.36	6.54	7.41	7.83	29.68	21.42	29.78	9.4	12.3	16.68	3.62	8.15	5.54	7.25	6.8	5.55	7.43	12.6	8.41
evm.model.Contig25.385	10.14	3.42	7.3	0.83	1.81	0.99	0.66	0.84	0.59	0.48	0.09	0.6	0.37	0.28	0.31	0.23	0.55	0.29	0.99	0.57	0.53	0.7	0.86	0.54	0.42	0.13	0.24	0.21	0.08	0.16	0.11	0.31	0.21	0.29	0.14	0.28
evm.model.Contig26.53	2.86	1.85	3.62	0.05	0.04	0.04	0.03	0	0.04	0.02	0.09	0.17	0.12	0	0	0.04	0.05	0	0.16	0.18	0.78	0.53	0.16	0.12	0	0	0.03	0	0	0.04	0.03	0	0.03	0.1	0.04	0.17
evm.model.Contig27.21	17.48	17.91	15.57	22.23	21.82	34.91	5.91	5.44	4.41	3.43	4.87	3.09	5.11	4.17	6.17	2.77	3.25	4.16	20.78	17.94	18.87	22.97	24.16	19.47	7.96	7.72	6.25	3.33	4.52	3.76	4.32	5.01	3.56	3.61	3.16	2.85
evm.model.Contig27.6	0.1	0	0.08	0	0.32	0.09	0	0	0	0.4	0.29	0	0.31	0	0	0.25	0.07	0.11	0.05	0.35	0	1.49	3.06	3.1	0	0	0	0.31	0.09	0.05	0.04	0	0	0.19	0.38	0.15
evm.model.Contig34.631	0.38	0.27	0.74	1.78	0.72	0.05	2.04	0.76	0.35	6.89	0.96	1.56	2.09	0.11	0.49	1.43	4.16	2.12	0.4	0.53	0.68	1.49	1.78	2.22	2.18	4.04	2.86	2.05	3.15	3.24	5.77	2.96	2.51	2.04	2.37	2.83
evm.model.Contig35.24	0.35	0.43	0.17	0.44	0.45	0.48	0.34	0.91	0.25	1.64	0.87	0.63	1.22	0.82	0.43	1.19	0.42	1.7	0	0.13	0	0	0	0	0.07	0	0	0	0	0	0	0.08	0	0	0	0
evm.model.Contig37.0.169	20.78	12.47	23.4	12.04	7.38	12.43	38.43	32.44	15.19	26.46	18.87	14.3	40.03	7.01	16.49	15.38	17.1	13.5	4.92	7.77	6.66	19.62	14.38	16.46	16.71	14.7	25.05	17.35	16.85	19.85	21.87	13.03	17.52	24.27	16.34	17.11
evm.model.Contig41.201	15.14	14.87	54.1	30.31	9.13	2.34	13.76	5.5	2.31	28.18	17.2	14.49	8.09	5.41	8.8	4.64	4.5	2.46	9.2	6.22	11.36	170.96	39.36	93.79	8.15	7.31	33.61	1.44	3.44	2.94	1.99	2.64	1.45	3.31	7.66	4.68
evm.model.Contig44.23	46.23	49.07	47.44	8.47	5.08	4.31	16.54	11.27	9.54	2.05	7.03	2.57	4.8	4.69	8.95	3.93	8.95	4.36	108.16	93.89	113.43	13.22	21.03	19.54	22.26	26.79	19.69	13.36	16.37	20.59	16	21.18	14.61	14.96	12.47	16.59
evm.model.Contig44.42	3.3	1.34	2.46	0.05	0	0	0.05	0	0	0	0	0	0	0.11	0	0	0	0	0.17	0	0.21	0	0	0	0	0.09	0	0	0	0	0	0	0	0	0	0.11
evm.model.Contig44.47	9.21	9.73	9.63	3.21	6.3	6.61	11.79	13.76	8.24	9.79	13.7	8.68	11.11	9.32	13.25	12.39	13.38	18.13	9.42	11.57	10.92	14.08	14.52	12.74	20.24	20.34	16.05	14.9	14.07	16.02	13.07	17.24	17.74	14	18.7	21.91
evm.model.Contig44.49	8.35	2.5	7.01	3.72	1.23	1.48	2.7	2.83	1.81	6.32	1.67	4	3	1.75	2.08	2.08	0.81	2.53	5.47	5.07	4.86	13.6	8.57	10.52	5.5	5.36	9.64	0.82	2.18	2.33	1.77	1.39	2.01	2.07	1.7	1.74
evm.model.Contig45.38	4.38	1.21	3.88	3.33	2.78	1.99	3.29	1.92	1.48	4.81	4.88	2.89	2.55	1.88	1.69	1.97	3.77	2.55	2.21	3.21	2.99	8.04	7.43	7.35	3.03	2.68	2.05	2.46	3.22	3.33	2.76	1.83	3.07	4.5	6.46	3.83
evm.model.Contig54.44	0.09	0.1	0.02	0.03	0	0	0	0.05	0	0.1	0	0	0.03	0	0	0.03	0.01	0	0.03	0.08	0	0.06	0.12	0.24	0.02	0	0	0	0.05	0	0	0	0	0.08	0.03	0.06
evm.model.Contig57.201	65.31	44.51	76.09	36.67	21.12	22.23	84.12	64.8	69.27	291.34	159.52	154.5	78.18	108.73	68.98	169.88	96.15	105.24	30.02	42.69	20.08	64.05	42.89	52.88	26.7	19.37	38.42	71.66	77.08	69.63	58.27	29.61	49.87	145.78	219.63	171.55
evm.model.Contig64.0.213	14.09	9.68	43.63	9.44	6.05	3.08	3.45	1.44	1.13	42.02	21.35	15.18	12.31	1.73	1.78	1.96	5.52	1.79	13.36	15.23	21.73	198.67	36.82	114.76	2.05	2.37	16.73	0.51	1.58	0.51	1.08	1.01	1.49	0.59	1.68	2.84
evm.model.Contig64.0.301	0.19	0.11	0.21	0	0	0	0.11	0	0.06	0.17	0.05	0.28	0.03	0	0	0	0.08	0	0.11	0.09	0.2	0.28	0.1	0.02	0	0.06	0	0.03	0.05	0	0	0	0	0	0.03	0.03
evm.model.Contig69.34	0.64	1.41	1.28	1.13	1.13	2.06	0.5	0.45	0.08	0.45	0.03	0.44	0.71	0.08	0.15	0.34	0.51	0.39	1.12	1.13	1.14	2.48	1.88	3.7	1.28	1.36	2.15	0.71	0.88	1.65	0.85	0.97	1.3	1.55	0.92	0.79
evm.model.Contig70.169	15.99	12.43	27.57	22.86	17.37	13.09	47.17	36.44	35.21	68.34	40.03	38.51	31.38	48.57	32.76	43.8	21.76	41.52	13.32	11.69	16.02	62.68	46.81	57.74	27.85	27.14	43.08	13.97	18.08	14.46	11.53	17.92	13.61	21.96	25.72	22.19
evm.model.Contig70.546	0.97	1	2.92	0.17	0.03	0.12	0.22	0.21	0.11	9.77	2.83	3.54	2.47	0.06	0.82	3.52	8.74	5.18	0.4	0.08	0.69	2.43	1.46	1.72	2.89	1.47	5.1	3.76	8.02	7.82	7.73	0.42	3.25	6.82	6.65	12.98
evm.model.Contig70.70	8.58	13.73	3.83	0.03	0.34	0.27	0	0	0	0	0	0	0	0	0	0	0	0	25.01	13.53	17.68	0.11	0.1	0.18	0	0.02	0	0	0	0	0	0	0	0	0	0
evm.model.Contig71.11	0.04	0.02	0.1	0.07	0.03	0	2.74	1.38	0.66	1.4	1.07	0.99	1.84	0.34	0.9	0.31	0.84	0.19	0	0.11	0.12	0	0	0	0.62	1.21	1.33	0.53	0.69	0.36	0.64	1.09	0.53	0.33	0.63	0.13
evm.model.Contig75.274	12.46	5.13	9.39	0.19	0.08	0	0.3	0.25	0.08	4.07	0.2	0.55	0.73	0.59	0.69	0.58	0.95	0.42	7.33	7.48	7.43	0.34	0.67	0.69	0.29	0.45	0.14	0.1	0.07	0.08	0.09	0.16	0.1	0.11	0.21	0.2
evm.model.Contig82.130	1.37	0.11	0	0	0	0	0.08	0.09	0.05	0.69	0.34	0.37	0.67	0.14	0.14	0.8	0.09	0.2	0	1.06	0.54	0.62	0	0	0.06	0	0.12	0.59	0.38	0.65	0.28	0.05	0.45	0.41	0.88	0.53

## Sheet: Table S4
Table S4 Relative contents of triterpenoid metabolites in Qingjiansuznao and Junzao at different periods
	Qingjiansuanzao																		Junzao
Name	DAP20-1	DAP20-2	DAP20-3	DAP50-1	DAP50-2	DAP50-3	DAP80-1	DAP80-2	DAP80-3	DAP90-1	DAP90-2	DAP90-3	DAP100-1	DAP100-2	DAP100-3	DAP110-1	DAP110-2	DAP110-3	DAP20-1	DAP20-2	DAP20-3	DAP50-1	DAP50-2	DAP50-3	DAP80-1	DAP80-2	DAP80-3	DAP90-1	DAP90-2	DAP90-3	DAP100-1	DAP100-2	DAP100-3	DAP110-1	DAP110-2	DAP110-3
betulinic acid	1867300	3992000	1904900	8253500	9553300	8745800	23579000	28657000	25016000	25686000	26672000	28193000	20504000	24482000	25797000	21132000	27920000	21222000	4414000	3391800	6703400	7511100	14843000	8638200	40183000	36941000	37751000	47949000	37630000	36485000	37052000	40918000	32538000	27725000	36435000	24981000
corosolic acid	59706000	78421000	53431000	192840000	220000000	221950000	137910000	180770000	189250000	181570000	184650000	164290000	159800000	130290000	153950000	105000000	157130000	150590000	83595000	77123000	90546000	231790000	254010000	180720000	233170000	247750000	248770000	193700000	248390000	217540000	226920000	240700000	235980000	242530000	230490000	167430000
oleanonic acid	134170	155030	67712	3374000	4540500	1928800	19406000	22888000	20021000	38867000	11666000	15776000	13333000	15188000	15927000	9002900	14924000	16690000	82647	36617	30323	1125200	917030	709160	4956500	7730300	4729800	5894900	4028900	6777600	9370500	4112900	3050100	6734400	6257000	6303300
ursolic acid	2773800	3915500	2086200	8345400	6407900	10380000	20964000	27896000	41489000	23917000	28516000	24954000	24209000	20580000	27041000	29583000	35000000	31965000	5394500	4455700	5478100	10939000	12981000	5521400	35813000	39360000	38971000	38866000	38230000	34257000	39911000	40329000	33594000	31304000	42793000	28940000

## Sheet: Table S5
Table S5 Annotated information about the WRKY gene in jujube
Gene ID	Type	Chr	Start	End	pep	cds	gene	GO	IPR	KEGG	Swissprot	Nr
evm.model.Contig70.546	mRNA	chr10	18998715	19001330	MDTKSVNISLDLNLNPLHRIDELAPQAASAGALAEELNRISTENKKLAQKLTAMCESYNALQNHFREMISKNPDFLRKRKPDSEDYNSAIGFTNNGNTECSSSDEDSYKWPRAIKSKLSRVCVRTDSSNTSLLVKDGYQWRKYGQKVTRDNPSPRAYFKCSFAPSCPVKKKVQRSAEDPSLLVATYEGEHNHIHPSQAEISISPSQAAKLVSSSSLPISAASTISNNRSLSTSTLTLNLMEPALGACNTSTNTSSNNMNAKLIAVQENINDAAPAGFMQQFLVKQMASSLTRIPISLQHLLPQFLNEWLTLLTWRSDEN*	ATGGACACAAAATCGGTCAATATTTCCCTGGATCTCAATCTTAATCCCCTCCACAGAATCGATGAATTAGCTCCGCAGGCAGCTTCAGCTGGAGCTTTGGCAGAAGAGTTGAATAGGATAAGCACAGAGAACAAGAAGCTAGCTCAAAAGTTAACCGCCATGTGCGAGAGTTATAATGCTCTACAGAACCATTTCAGGGAAATGATAAGCAAGAACCCTGATTTCTTAAGAAAGAGAAAGCCAGACTCTGAAGATTACAACAGTGCCATTGGGTTTACTAATAATGGAAACACCGAGTGCAGTTCCAGTGATGAAGACTCTTATAAATGGCCCAGGGCAATTAAGTCTAAGCTTTCCAGGGTTTGTGTACGGACTGACTCATCCAATACCAGCCTACTT…	TCAAATTTGACATGTTCAAGAAAATTCAGTGACCGGCGTGAGAGTTTCTCATTTCTTTTCTGTCTCTCATAAAATTGACGATTCCAGATGAATTAATGCTTTCTCTCTCTGTCTCTCTCTATCTTTTTCACCCTCTGTTTCCTGTAACTTTCCCTCCTAAACTAACTCTCTTGTTCTTCGTCTCCCTTGTTCCGCTTATATATATACAAACGAGATTCCTTCAGAGGAAAAGAAAGAAAAAAGAAAAAGAAAAACACTCCTAATCAAACCAGCTTAGTTAGTTTTGAAAGCTTGTTTGGGTTTTGCTGGTATTCTGGTTCATCTAGCTAATTCATCAGGCAATGGACACAAAATCGGTCAATATTTCCCTGGATCTCAATCTTAATCCCCTCCACAGAA…	3_Molecular Function: sequence-specific DNA binding transcription factor activity (GO:0003700),Biological Process: regulation of transcription, DNA-dependent (GO:0006355),Molecular Function: sequence-specific DNA binding (GO:0043565)	319_HMMSmart_SM00774_DNA binding domain_134_194_5.3e-34_T_02-Mar-2018_IPR003657_DNA-binding WRKY_Molecular Function: sequence-specific DNA binding transcription factor activity (GO:0003700), Biological Process: regulation of transcription, DNA-dependent (GO:0006355), Molecular Function: sequence-specific DNA binding (GO:0043565)	WRKY49; probable WRKY transcription factor 20-like; K18834 WRKY transcription factor 1 (A)	WRKY transcription factor 18 OS=Arabidopsis thaliana GN=WRKY18 PE=1 SV=2	PREDICTED: probable WRKY transcription factor 40 isoform X2 [Pyrus x bretschneideri]	--	--	--
evm.model.Contig11.104	mRNA	chr6	21692477	21696785	MDLNKKNLPFSHDCELTKNDNIGDTALCLNCPGVGGSNPSRYKCTENSHGVNFPKAPDDGCRLVLGLGPTPSIYSDDYYDFTLKRSNALTTNSLPKALPSEGDAILQLGLSGGNKEASSVLDCSVSAETDVNTPYMPHESTTGGNKLLIPVVDEGSTSAKKSGGYMPSLLLAPRMERTMVSLQTQELLEPGIRPLLTHEQSNTMEYSIDTTSEQATTTTYSDQRNNNSKKCKFMGCIKGARGASGLCIGHGGGQRCQKPGCNKGAESRTAFCKAHGGGKRCQYLGCTKSAEGKTDYCIAHGGGRRCGYPGGCTKAARGKSGLCIRHGGGKRCKVDGCTRSAEGQAGLCISHGGGRRCQYQGCNKGAQGSTMYCKAHGGGKRCSFQGCTKGAEGSTPLCK…	ATGGATCTGAACAAGAAGAATTTACCGTTTTCTCATGATTGTGAATTAACAAAAAATGACAACATTGGTGATACTGCACTTTGTTTGAATTGCCCTGGAGTTGGGGGAAGCAATCCTTCTAGATATAAGTGTACTGAAAATAGTCATGGGGTTAACTTTCCCAAAGCTCCTGATGATGGCTGCAGGTTGGTACTTGGACTGGGCCCAACACCAAGTATATACAGTGATGATTATTACGATTTTACACTCAAAAGGAGTAATGCATTAACAACCAATTCATTGCCCAAGGCATTGCCATCTGAGGGTGATGCAATCCTCCAACTTGGCCTTTCTGGAGGGAATAAGGAAGCTTCAAGTGTGCTTGATTGTTCAGTTTCTGCTGAGACTGATGTTAATACA…	TGTGTTTGTAATTTTTCCATTAGATAAATTAGTGTTATGGTAGAAGAATGAATAAAGTTGATTTAATTGGATTTTCTCGGTATGTATTTTATTATTTATTATTTATTACTTTTCATTTTTTGGATTTAATTTTATTGGGTTACTTGTTATTCTGATATAATTGATATTATTGATCTATGTATCTGATCTGGGCTGTGTTCATGCCTGGATTCATTAAAATTAGTCCAAGATGGTAGTTGGGATTTGCTTTTCTTCCAGTTTTAATCATGGTTTGGGTTTGTTTCTTCTCTCCTTTTCCAGTTTTTTCTAAATCTGAAAGCTTAATGTTGTTCTTGGTTTTGGTAAATGAAGATTTGCTGGTTGAGTAGATATTTTTGTCTTAGTGTATATCTACGTTTA…	NA	646_HMMPanther_PTHR31827_FAMILY NOT NAMED_58_646_3.5e-208_T_02-Mar-2018_NULL_NULL	hypothetical protein; K12831 splicing factor 3B subunit 4 (A)	Probable WRKY transcription factor 19 OS=Arabidopsis thaliana GN=WRKY19 PE=2 SV=1	PREDICTED: uncharacterized protein LOC101302269 [Fragaria vesca subsp. vesca]	--	--	--
evm.model.Contig13.394	mRNA	chr5	10655817	10658450	MASSSGSLDTSANSHPTFTFSTNPFMTTSFSELLASSGTDNDPTTIENARRGLSDRVEERTGWGVPKFKSLPPPSLPISPPFVSPSSYFSIPPGLSPAELLDSPVLLNSSSVLPSPTTGTFAAQAANWKSNSGNNQQSVKQEDRNYSDFSFQAQTGPQTRTSTSSSMFQSSNTAIRTGQQQAWNSFQEPTKQEDISSGKIMVKNEFGSVQGFSSEGGSIRNSVQTNGGFQSEYNNYPQQTQTLSKRSDDGYNWRKYGQKQVKGSENPRSYYKCTFPNCPTKKKVERSLDGQITEIVYKGSHNHPKPQSTRRSSSSSCHAIQASNPTNSEIPHHSYITQSNGQTDSAATPENSSISMGDDDFEQSSQKSKSGGGDDFDEDEPDAKRWKKEGENEGISAPG…	ATGGCCTCCTCTTCTGGTAGCTTAGACACCTCTGCAAATTCTCATCCAACCTTCACTTTCTCTACTAATCCTTTCATGACAACCTCTTTCTCTGAGCTCTTAGCCTCATCCGGCACCGATAACGACCCCACCACCATTGAAAACGCTCGCCGAGGACTATCGGATCGTGTTGAGGAGCGTACTGGTTGGGGTGTCCCCAAATTCAAGTCTCTTCCACCTCCTTCGCTTCCCATTTCTCCACCTTTTGTTTCTCCTTCATCCTACTTTTCCATCCCTCCTGGGTTAAGCCCAGCTGAACTCCTTGACTCCCCTGTTCTTCTAAATAGTTCTAGCGTTCTACCATCTCCAACTACAGGAACATTTGCAGCTCAGGCTGCCAACTGGAAGAGCAATTCTGGG…	TCTTATGGCCTCCTCTTCTGGTAGCTTAGACACCTCTGCAAATTCTCATCCAACCTTCACTTTCTCTACTAATCCTTTCATGACAACCTCTTTCTCTGAGCTCTTAGCCTCATCCGGCACCGATAACGACCCCACCACCATTGAAAACGCTCGCCGAGGACTATCGGATCGTGTTGAGGAGCGTACTGGTTGGGGTGTCCCCAAATTCAAGTCTCTTCCACCTCCTTCGCTTCCCATTTCTCCACCTTTTGTTTCTCCTTCATCCTACTTTTCCATCCCTCCTGGGTTAAGCCCAGCTGAACTCCTTGACTCCCCTGTTCTTCTAAATAGTTCTAGCGTAAGTGTATATATATATGTATATATTTATATATGCATGTATGTTTGATTTTTCTGTTTTAT…	3_Molecular Function: sequence-specific DNA binding transcription factor activity (GO:0003700),Biological Process: regulation of transcription, DNA-dependent (GO:0006355),Molecular Function: sequence-specific DNA binding (GO:0043565)	592_HMMSmart_SM00774_DNA binding domain_419_478_2.5e-39_T_02-Mar-2018_IPR003657_DNA-binding WRKY_Molecular Function: sequence-specific DNA binding transcription factor activity (GO:0003700), Biological Process: regulation of transcription, DNA-dependent (GO:0006355), Molecular Function: sequence-specific DNA binding (GO:0043565)	hypothetical protein; K13424 WRKY transcription factor 33 (A)	Probable WRKY transcription factor 33 OS=Arabidopsis thaliana GN=WRKY33 PE=1 SV=2	hypothetical protein PRUPE_ppa003333mg [Prunus persica]	--	--	--
evm.model.Contig23.4.808	mRNA	chr6	581788	582933	MDDSLSPKLDSEVNPKDLGKETQASKRNKKMIQRTVVTVKLGTNVGKQKNEGPPSDFWSWRKYGQKPIKGSPYPRGYYKCSTSKGCSAKKQVERCRTDASVLIITYTSSHNHPGPDISTTANLADQPPPKPNQVNNEELPALSPKEEQQKQQQEHEQGQGNKKEQTSTNNATTTTTASEDAGEDTFYYIQSPISCSRDIIMDQEEDPFTGNLGKTHTHHQTLGNFVLDEEPLSYSQLMCFSTPSKLSEENDFFDELEELPTSSSSSFTSYMGMRSNNNLSEDMIPVVPS*	ATGGATGATTCGCTCTCTCCAAAACTCGACTCAGAAGTTAATCCAAAAGACCTTGGAAAAGAAACCCAGGCATCAAAAAGAAATAAGAAAATGATTCAGAGAACAGTTGTTACAGTGAAGCTTGGAACAAATGTAGGGAAACAAAAGAATGAAGGTCCTCCTTCAGACTTTTGGTCTTGGAGGAAATATGGGCAAAAACCTATCAAAGGATCTCCTTATCCAAGGGGTTATTACAAGTGCAGTACATCGAAGGGCTGCTCTGCCAAAAAACAAGTAGAGAGATGCAGAACAGATGCTTCTGTGCTTATCATCACCTACACATCTAGCCATAACCATCCTGGTCCTGATATCTCCACCACCGCTAATCTCGCTGATCAACCACCACCAAAACCAAACCAA…	TGGATGATTCGCTCTCTCCAAAACTCGACTCAGAAGTTAATCCAAAAGACCTTGGAAAAGAAACCCAGGCATCAAAAAGAAATAAGTAAGCTGTCATATATATATATATATATATAGAATAATAGTAACAATAATTCTCTCTGCAGTGCCTATATATATCTGGCATTGATCTTTCAGGTTTGTTTCCCTAACTTTTATTATGTATAACTTGTAAATTGACATGATGTTCCAGGAAAATGATTCAGAGAACAGTTGTTACAGTGAAGCTTGGAACAAATGTAGGGAAACAAAAGAATGAAGGTCCTCCTTCAGACTTTTGGTCTTGGAGGAAATATGGGCAAAAACCTATCAAAGGATCTCCTTATCCAAGGTAATATTTTTTAGTTATTTATTTTCTTT…	3_Molecular Function: sequence-specific DNA binding transcription factor activity (GO:0003700),Biological Process: regulation of transcription, DNA-dependent (GO:0006355),Molecular Function: sequence-specific DNA binding (GO:0043565)	289_HMMSmart_SM00774_DNA binding domain_54_114_6.5e-35_T_02-Mar-2018_IPR003657_DNA-binding WRKY_Molecular Function: sequence-specific DNA binding transcription factor activity (GO:0003700), Biological Process: regulation of transcription, DNA-dependent (GO:0006355), Molecular Function: sequence-specific DNA binding (GO:0043565)	WRKY transcription factor 22-like; K13425 WRKY transcription factor 22 (A)	Probable WRKY transcription factor 65 OS=Arabidopsis thaliana GN=WRKY65 PE=2 SV=1	hypothetical protein PRUPE_ppa010217mg [Prunus persica]	--	--	--
evm.model.Contig24.0.57	mRNA	chr1	21854844	21861048	MAEQQSFKAPEAENTKTTNEQVEEEEEPEEDDEDELEGGDEDDEEEAEEEEVGGDGGGELQVGEFQSSEQLVEVEVKQSAVETLAVPSSEDDQRAVLLMNSTSQSNAGAQFEEQVTEPQPEVLASVAPQDARAKTENRQQFSACPAPLSELSPTSVTQSISAAPSPTLLEQRLSPPKVTGSCMLEADQHNSLDVKTLPSIPVLKSAASDGYNWRKYGQKQVKSPKGSRSYYKCTYSECFAKKIECCDHSGHVTEIVYKNQHTHDPPRKSNCTRESKLSLATERVLGNNVTEHQQSSRTLNDSDPSTSSKELTHETLPLPERKRQNSITPEENGDIKVKEEHGNEPEPKRRMKKSNVEYPGSLLKPGKKPKFVVHAAGDVGISGDGYRWRKYGQKMVKGN…	ATGGCTGAGCAGCAGAGCTTCAAAGCTCCCGAAGCAGAGAACACAAAGACGACAAACGAACAAGTGGAAGAGGAAGAGGAGCCGGAGGAAGACGATGAAGATGAATTGGAAGGTGGTGATGAAGATGATGAGGAAGAAGCAGAAGAAGAGGAGGTAGGAGGAGATGGAGGAGGTGAATTGCAAGTCGGTGAGTTTCAGAGCTCTGAACAGCTGGTCGAAGTGGAGGTAAAACAGTCCGCAGTAGAAACCCTAGCGGTGCCATCCTCGGAGGACGATCAGCGAGCTGTTTTGCTGATGAATTCTACTTCACAGTCTAACGCTGGCGCTCAATTTGAAGAGCAAGTTACGGAACCGCAGCCTGAAGTTTTGGCAAGTGTCGCGCCTCAGGATGCTAGGGCC…	CACCAACAGCTACGAAACTTTACTCTCTCTTTCTCTCTCTCTATCTGTCTCCGTCTGAGAAGAGAATCGGCCATGGCTGAGCAGCAGAGCTTCAAAGCTCCCGAAGCAGAGAACACAAAGACGACAAACGAACAAGTGGAAGAGGAAGAGGAGCCGGAGGAAGACGATGAAGATGAATTGGAAGGTGGTGATGAAGATGATGAGGAAGAAGCAGAAGAAGAGGAGGTAGGAGGAGATGGAGGAGGTGAATTGCAAGTCGGTGAGTTTCAGAGCTCTGAACAGCTGGTCGAAGTGGAGGTAAAACAGTCCGCAGTAGAAACCCTAGCGGTGCCATCCTCGGAGGACGATCAGCGAGCTGGTAGGTCTTTTTCCGGAAATAGTATGTTCGATTTTTCCTAC…	3_Molecular Function: sequence-specific DNA binding transcription factor activity (GO:0003700),Biological Process: regulation of transcription, DNA-dependent (GO:0006355),Molecular Function: sequence-specific DNA binding (GO:0043565)	521_HMMPfam_PF03106_WRKY_384_440_3.6e-28_T_02-Mar-2018_IPR003657_DNA-binding WRKY_Molecular Function: sequence-specific DNA binding transcription factor activity (GO:0003700), Biological Process: regulation of transcription, DNA-dependent (GO:0006355), Molecular Function: sequence-specific DNA binding (GO:0043565)	hypothetical protein; K02888 large subunit ribosomal protein L21 (A)	Probable WRKY transcription factor 32 OS=Arabidopsis thaliana GN=WRKY32 PE=2 SV=1	hypothetical protein PRUPE_ppa004042mg [Prunus persica]	--	--	--
evm.model.Contig34.631	mRNA	chr1	3976223	3978246	MEAARLSNSKPTPFMSDLDHEDNDNSTSSTTTDSPPPSNYSTFFNNDSKNILSASSPKKSRRAVQKRVVSVPIKEVEGSRLKGESSTGNTPPSDSWAWRKYGQKPIKGSPYPRGYYRCSSSKGCPARKQVERSRVDPTMLVVTYSSEHNHPWPPPSRNHHHHHHSAATTAKQPSKPQTPPTATDHHHTDPEPEPEERFADLGEEPVMATDEFRWFDEMETTSSTVLESPIFAESGGACSDAGGDVGGMVFPMREEDESLFADLGELPECSVVFGHRGVGPQVEIC*	ATGGAAGCAGCTAGATTGAGCAACAGCAAGCCAACCCCATTTATGAGCGACCTCGACCATGAAGACAACGACAATTCTACATCTTCTACTACTACCGACTCTCCTCCTCCTTCTAATTATTCCACCTTCTTCAACAACGACTCTAAGAATATCCTTTCCGCCTCCTCTCCAAAGAAAAGCAGGAGAGCCGTACAGAAAAGAGTGGTATCCGTACCGATAAAGGAAGTTGAAGGGTCGCGGCTTAAAGGGGAAAGCAGCACTGGTAATACGCCGCCGTCTGATTCATGGGCCTGGAGGAAGTACGGTCAGAAGCCCATCAAAGGCTCTCCCTATCCCAGAGGGTATTACAGGTGCAGTAGCTCCAAGGGCTGCCCTGCAAGAAAACAAGTAGAAAGGAGC…	GGCTAAGTCGTTTTACTTTTTAAGTCTAATCCCCAACCTAACAATCACAACCTTCCTCTCAGTTTTCTCATTATCCAAACGTTGTGTTTTTGTTTTGTTTTGTTTTGTGAGTTGCACTATATATTCTGTGACAACATGTTTTCATAAATCATGATTAAAAAGTATAACACATGCAAAATATGTAAGAATAAAGAGTTTTGCCAAATGGATAGTGTTATTGAACAGGGTACAGTAATAAAAAGAGCCAAATATTTGGACTCAAAAATTGAAGAATTCAGAAAATTGCTTTTTTGATTGTAATAATATAAATTTGTAGGTTTGGTGAGTATTGAGTTTAAAAGTATTTATGCGAAAGTGGGGACCGCCAGCTGTTTGGAAACGGACGGCAATGGATGCCAA…	3_Molecular Function: sequence-specific DNA binding transcription factor activity (GO:0003700),Biological Process: regulation of transcription, DNA-dependent (GO:0006355),Molecular Function: sequence-specific DNA binding (GO:0043565)	285_HMMPanther_PTHR31282_FAMILY NOT NAMED_92_172_8.3e-36_T_02-Mar-2018_NULL_NULL	WRKY transcription factor 22-like; K13425 WRKY transcription factor 22 (A)	Probable WRKY transcription factor 65 OS=Arabidopsis thaliana GN=WRKY65 PE=2 SV=1	PREDICTED: probable WRKY transcription factor 65 [Pyrus x bretschneideri]	--	--	--
evm.model.Contig44.47	mRNA	chr11	9663259	9665474	MPCYVRKNQLKKVWQVPAESLSSDTWTWRKYGQKPIKGSPYPRGHYRCSSSKGCLARKQVEWNGSDPGMVIVTYTAENNHPAPTDRNSLAGSTRQKPLTPQTVNGDDSNNNNNMPTTKPSSPATSIEEELVVPQSITTESKEGRENFLLDDEEEDEFGFSDMTVSDDLSVGLEGLASPVTGSCYSDHFPGSFSLPRVAREKFSDWWNLGLTMFRERERERERV*	ATGCCGTGTTATGTCAGGAAGAACCAGCTTAAGAAAGTTTGGCAAGTTCCTGCAGAGAGTCTTTCTTCAGATACATGGACATGGCGGAAATACGGTCAAAAACCCATCAAAGGCTCTCCATATCCAAGGGGACACTATAGGTGTAGCAGCTCAAAAGGGTGTTTGGCCCGGAAACAAGTGGAGTGGAACGGATCCGACCCGGGAATGGTCATAGTCACATACACGGCCGAAAACAACCACCCAGCTCCGACTGACCGGAACTCGCTCGCCGGCTCAACCCGTCAGAAGCCATTGACCCCTCAAACTGTCAACGGCGATGACTCCAACAACAACAACAACATGCCCACCACCAAACCCTCATCTCCGGCAACATCTATTGAGGAAGAGCTGGTTGTACCT…	TAAACTCTCTCTCTCTCTCTCTCTCTCTCTCTAAACATTGTTAAACCAAGATTCCACCAATCGCTAAATTTCTCTCTAGCGACCCGAGGAAGAGAAAAGCTTCCCGGAAAGTGATCCGAATAGCACGATCCGGTCACCGGACTGGCCAATCCTTCCAAACCCACAGACAAATCGTCACTCACAGTCATATCCGAGAACCCAAATTCGTCTTCTTCCTCATCATCAAGCAAAAAATTCTCCCTCCCTTCTTTGCTCTCCGTGGTTATACTCTGAGGTACAACCAGCTCTTCCTCAATAGATGTTGCCGGAGATGAGGGTTTGGTGGTGGGCATGTTGTTGTTGTTGTTGGAGTCATCGCCGTTGACAGTTTGAGGGGTCAATGGCTTCTGACGGGTTGAG…	3_Molecular Function: sequence-specific DNA binding transcription factor activity (GO:0003700),Biological Process: regulation of transcription, DNA-dependent (GO:0006355),Molecular Function: sequence-specific DNA binding (GO:0043565)	223_HMMPanther_PTHR32096_FAMILY NOT NAMED_20_94_8e-36_T_02-Mar-2018_NULL_NULL	WRKY transcription factor 22; K13425 WRKY transcription factor 22 (A)	WRKY transcription factor 22 OS=Arabidopsis thaliana GN=WRKY22 PE=2 SV=1	WRKY transcription factor 22 [Morus notabilis]	--	--	--
evm.model.Contig57.201	mRNA	chr12	14946440	14948156	MAVDFMGYRSSENFTSKLEENAVQEAASGLESVEKLIRLLSQAQQHNQDMDCKAVADVAVSKFKKVISLLGRTRTGHARFRRAPLTTPNSYSSSSSPPLIQNHERPAVPTETNNKIYYATPIQQIPPLHHHLGDPAALIVPKNGVIDRKDSSTTINFSYSSAPTSFISSLTGDTDSKQPSSSSAFQITNLSQVSSAEKPPLSTSSLKRKCSSENLGSGKCGAGSSGRCHCSKKRKMRLKRVVRVPAISLKMADIPPDDYSWRKYGQKPIKGSPHPRGYYKCSSVRGCPARKHVERALDDPSMLVVTYEGEHNHSLSVAEATNLILESS*	ATGGCTGTGGATTTCATGGGATATAGAAGCAGTGAGAATTTCACTTCAAAATTAGAAGAGAACGCCGTTCAAGAAGCGGCTTCTGGGCTTGAAAGCGTAGAGAAGCTCATCAGATTGCTTTCTCAAGCTCAACAACACAATCAAGATATGGACTGCAAAGCTGTGGCAGACGTCGCCGTTTCCAAGTTCAAGAAGGTTATCTCTCTTCTGGGTCGGACCCGAACGGGTCATGCCCGATTCAGAAGGGCTCCGCTTACCACCCCTAATTCTTATTCTTCTTCTTCTTCTCCCCCCCTAATTCAGAACCATGAAAGGCCAGCCGTACCTACTGAAACTAATAACAAAATTTACTACGCGACGCCAATCCAGCAGATCCCGCCTCTTCATCATCATCTTGGT…	ATTTCCCTTCTAATGGAAATCTACTACCAAATCCACCACCATCCCTTTTTAATTTCAATTTGGATTAGATTCACAGTGTCTAGGAGAGGAAGGAAAAATAAAAAATAAAAAACAGAACCATAAATATTTTACAGGGAAAATGAAACTAACCCAGTAATCTCCTTCGAGACAGAGCTGACTCCAACCGAGTCTCCAGCCCGTACCGTTACTATTTTCTACTGGCTACAACAAGAAAATTGAAACACAAAAAACGCTTTGTAAAAACACTGTCATTAATCCCTTTTTTTTTCTTTTTTAATGTTTTGGGAGATCTAATTAAGACGATTCTAAGATGAGATTGGTAGCCTCGGCAACAGATAGAGAGTGATTGTGTTCCCCTTCGTAAGTCACCACCAGCAT…	3_Molecular Function: sequence-specific DNA binding transcription factor activity (GO:0003700),Biological Process: regulation of transcription, DNA-dependent (GO:0006355),Molecular Function: sequence-specific DNA binding (GO:0043565)	328_HMMPanther_PTHR31282_FAMILY NOT NAMED_2_322_1e-98_T_02-Mar-2018_NULL_NULL	WRKY transcription factor 22; K13425 WRKY transcription factor 22 (A)	Probable WRKY transcription factor 7 OS=Arabidopsis thaliana GN=WRKY7 PE=2 SV=1	hypothetical protein PRUPE_ppa008613mg [Prunus persica]	--	--	--
evm.model.Contig70.169	mRNA	chr10	16229502	16233029	MAVELMVFTKMDDQKAIQEAASQGLKGMENLIRLLSHQQQTKHHLNRMDCTDLTDVTVSKFKKVISLLNRTGHARFRRGPVHTSSSSSPPSSSSSGASLSLPHQPQHLNLSSSNVPPPASIISPATAQPAHHIITPAASFVQTTQPQSMTLDFTKPNIFSSSNHKTTELEFAKESFSVSSSSSFMSSAITGDGSVSNGKQGSIFLTPAAPTVSGGKPPLSAAPFKKRCHEHDHSDDASAKFSGSGSGSGSGSGKCHCSKRRKNRVKKTIRVPAISSKIADIPPDEYSWRKYGQKPIKGSPYPRGYYKCSTMRGCPARKHVERAPDDPAMLIVTYEGEHHHLQSTALQENVAHGGVGLVFESTRGKE*	ATGGCGGTGGAGCTCATGGTCTTCACAAAAATGGACGACCAGAAAGCTATACAGGAAGCTGCCTCGCAAGGCTTGAAGGGCATGGAGAATCTGATCCGTCTCTTATCTCACCAGCAACAGACTAAACACCACTTAAACCGTATGGATTGCACTGACCTCACGGACGTAACCGTTTCCAAGTTCAAAAAAGTCATTTCCCTTTTGAACCGCACTGGTCATGCCCGGTTCAGGCGCGGACCGGTTCACACCTCTTCGTCTTCTTCGCCTCCGTCTTCTTCTTCTTCCGGTGCTTCTCTCTCTCTTCCTCATCAACCTCAGCACCTCAATTTGTCCTCGTCAAATGTGCCTCCTCCGGCATCCATTATTTCTCCGGCGACCGCACAGCCGGCTCATCACATC…	AAACGTCAGTTTTTGATTTTATAAAGTATCGAATGTAAAAAATAATTTATAAACCCCTAAATGAGAAAAGATAAATTTAAAAGGTATTTGAAATGCATGTTTCCCATAATTTGATGATAACTTTAGCATGATAGACTAAATAATGAATTTGAGCACCTCATGTTTATCCACAAGTAGTCCATTCACAATTTAGAAAAAAAGCATACAATGTGGCGTTTTACCACACGAGGCCCCACTGACCAAAAGTCCTAACCCACGTACTAAACAAGACCTCTGTTTTTGACTCTTACCATCATCTTGATTTTATCCATGAACGAATAACCACCACTCCAATTATTTAACCAAAAAAAAACAAAAAAAAAACCACCATTCCAATCTACAAACCGAAAAACTATAACA…	3_Molecular Function: sequence-specific DNA binding transcription factor activity (GO:0003700),Biological Process: regulation of transcription, DNA-dependent (GO:0006355),Molecular Function: sequence-specific DNA binding (GO:0043565)	366_HMMSmart_SM00774_DNA binding domain_282_342_3e-37_T_02-Mar-2018_IPR003657_DNA-binding WRKY_Molecular Function: sequence-specific DNA binding transcription factor activity (GO:0003700), Biological Process: regulation of transcription, DNA-dependent (GO:0006355), Molecular Function: sequence-specific DNA binding (GO:0043565)	WRKY transcription factor, putative; K13425 WRKY transcription factor 22 (A)	Probable WRKY transcription factor 11 OS=Arabidopsis thaliana GN=WRKY11 PE=2 SV=2	PREDICTED: probable WRKY transcription factor 17 [Jatropha curcas]	--	--	--
evm.model.Contig71.11	mRNA	chr6	16046907	16049192	MGRENEKEMDTDLSLKFDSKEDQEEKEGKDKLEVEEDHEKEEEKQKVEPSEGNDEEQGAEEEATAGEVVEDETSIVEVSFTETTKTEELYLLQTEMNRMKEENKVLRKVVEQTMKDYNDLQMKFYSIQQNNKKKAPLLFLSLHGNNNAMEEPKTTTISNVVEVNNHRSPSPPNQELGLSLRLQTSTKKHEGKEDHKENSDELPGYTAVQNKANPTEIEGIRSQVATPPNRKARVSVRARCETATMNDGCQWRKYGQKIAKGNPCPRAYYRCTVAPGCPVRKQVQRCLEDMSILITTYEGTHNHPLPVGATAMASTASAAASFMLLDSSINPHSEHEPSNFTQSSLSYHTHHMMMTNPILSHSPTFRSIINPSNDPSKGIVLDLTNNHLYDPPHIPLASS…	ATGGGGAGAGAAAATGAGAAAGAAATGGATACTGATCTATCATTGAAATTCGATTCCAAAGAAGATCAAGAAGAAAAAGAAGGTAAAGATAAGCTTGAAGTTGAAGAAGATCATGAAAAAGAAGAAGAAAAACAAAAAGTCGAACCATCAGAAGGAAATGATGAAGAACAAGGAGCAGAAGAAGAAGCCACAGCAGGTGAAGTAGTGGAGGATGAGACCTCAATAGTGGAAGTATCATTTACAGAAACTACGAAGACTGAGGAGTTATATTTGTTGCAAACGGAGATGAACCGCATGAAAGAAGAAAATAAAGTTTTAAGGAAGGTGGTGGAGCAAACAATGAAAGATTACAATGATCTTCAAATGAAGTTTTATTCTATCCAGCAAAATAATAAAAAA…	AAAAAGGAAATTAATATTCTGAAAACTTTGTCTTCTTCAATGGGGAGAGAAAATGAGAAAGAAATGGATACTGATCTATCATTGAAATTCGATTCCAAAGAAGATCAAGAAGAAAAAGAAGGTAAAGATAAGCTTGAAGTTGAAGAAGATCATGAAAAAGAAGAAGAAAAACAAAAAGTCGAACCATCAGAAGGAAATGATGAAGAACAAGGAGCAGAAGAAGAAGCCACAGCAGGTGAAGTAGTGGAGGATGAGACCTCAATAGTGGAAGTATCATTTACAGAAACTACGAAGACTGAGGAGGTACTTTTTTTGTTTTTTTTCCCCGGCATAAATTTGACGATTTTTTGTTTACCATAAAAACAATTATATAATTCACGACGGATTTTAAAAAAAATT…	3_Molecular Function: sequence-specific DNA binding transcription factor activity (GO:0003700),Biological Process: regulation of transcription, DNA-dependent (GO:0006355),Molecular Function: sequence-specific DNA binding (GO:0043565)	503_HMMPfam_PF03106_WRKY_245_304_8.9e-28_T_02-Mar-2018_IPR003657_DNA-binding WRKY_Molecular Function: sequence-specific DNA binding transcription factor activity (GO:0003700), Biological Process: regulation of transcription, DNA-dependent (GO:0006355), Molecular Function: sequence-specific DNA binding (GO:0043565)	probable WRKY transcription factor 33; K13424 WRKY transcription factor 33 (A)	Probable WRKY transcription factor 9 OS=Arabidopsis thaliana GN=WRKY9 PE=2 SV=1	hypothetical protein PRUPE_ppa016401mg [Prunus persica]	--	--	--

## Sheet: Table S6
Table S6 Referenced WRKYs used to construct phylogenetic tree.
WRKY Name	GenBank	Species name
ZjWRKY24	>XP_015874714.1	Ziziphus jujuba
ZjWRKY35	>XP_015891699.1	Ziziphus jujuba
AaWRKY1	>ACJ12926.1	Artemisia annua
AtWRKY1	>AAL35282.1	Arabidopsis thaliana
AtWRKY12	>AAK96195.1	Arabidopsis thaliana
AtWRKY17	>NP_565574.1	Arabidopsis thaliana
AtWRKY18	>NP_567882.1	Arabidopsis thaliana
AtWRKY23	>AAL11008.1	Arabidopsis thaliana
AtWRKY40	>NP_178199.1	Arabidopsis thaliana
AtWRKY	>NP_181263.2	Arabidopsis thaliana
AtWRKY70	>NP_191199.1	Arabidopsis thaliana
VvWRKY2	>AAT46067.1	Vitis vinifera
TaWRKY	>APT42877.1	Triticum aestivum
SlWRKY72	>NP_001234802.2	Solanum lycopersicum
PqWRKY1	>AES92925.1	Panax quinquefolius
OsWRKY13	>ABO34049.1	Oryza sativa
NbWRKY	>BAI63296.1	Nicotiana benthamiana
MtWRKY	>AEJ09955.1	Medicago truncatula
MtWRKY109669	>ACD40318.1	Medicago truncatula
GmWRKY	>AJB84600.1	Glycine max
GaWRKY1	>AAR98818.1	Gossypium arboreum
PsWRKY	>AFK73557.1	Papaver somniferum
MtWRKY108715	>ACD40317.1	Medicago truncatula
OsWRKY	>AAV41384.1	Oryza sativa
CrWRKY	>ADT82685.1	Catharanthus roseus
HbWRKY1	>ADF45433.1	Hevea brasiliensis
OSWRKY76	>BAG90866.1	Oryza sativa
CjWRKY1	>BAF41990.1	Coptis japonica var. dissecta
PcWRKY1	>AAD55974.1	Petroselinum crispum

## Sheet: Table S7
Table S7 MeJA and SA response elements of the ZjWRKY18 promoter
PlantCARE_20867	TCA-element	CCATCTTTTT	230	9	+	Nicotiana tabacum	cis-acting element involved in salicylic acid responsiveness
PlantCARE_20867	TCA-element	CCATCTTTTT	2777	9	+	Nicotiana tabacum	cis-acting element involved in salicylic acid responsiveness
PlantCARE_20867	TGACG-motif	TGACG	2734	5	+	Hordeum vulgare	cis-acting regulatory element involved in the MeJA-responsiveness

## Sheet: TableS8
Table S8 Annotated information about the triterpenoid synthesis genes
Name	ID	Type	Chr	Start	End	pep	cds	gene	GO	IPR	KEGG	Swissprot	Nr
ZjAACT	evm.model.Contig37.1.115	mRNA	chr3	12002687	12008254	MAPAATASSDSIKPRDVCIVGVARTPMGGFLGSLSSIPATKLGSIAIEAALKRANIDSSLVEEVFFGNVLSANLGQAPARQAALGAGIPNSVVCTTVNKVCASGMKATMLAAQSIQLGINDVVVAGGMESMSNAPKYLAEARKGSRLGHDTLVDGMLKDGLWDVYNDAGMGVCAEICADNHSITREEQDDFAIQSFERGIAAQDSGLFAWEIVPVEVSGGRGRPSTIVDKDEGLGKFDPAKLRKLRPSFKESGGSVTAGNASSISDGAAALVLVSGEKAIKLGLHVIAKISGYADAAQAPELFTTAPALAIPKAISNAGLEASQVDFYEINEAFAVVALSNQKLLGLNSEKVNVHGGAVSLGHPLGCSGARILVTLLGVLKQKNGKYGVGGVCNGGGGA…	ATGGCTCCAGCTGCAACTGCATCTTCGGATTCAATAAAGCCTAGAGATGTTTGTATTGTTGGTGTTGCACGTACACCAATGGGTGGGTTTCTTGGTAGTCTGTCATCCATACCTGCCACCAAGCTTGGCTCTATAGCTATTGAAGCTGCTCTTAAAAGGGCTAATATTGATTCGTCACTTGTGGAGGAAGTTTTCTTTGGCAATGTTCTCAGTGCAAATTTAGGGCAGGCTCCTGCTAGACAAGCTGCACTAGGTGCAGGAATACCTAATTCAGTGGTCTGTACCACTGTTAACAAAGTTTGTGCTTCGGGGATGAAAGCAACAATGCTTGCAGCACAGAGCATTCAGTTGGGTATTAATGATGTTGTTGTGGCTGGTGGGATGGAAAGCATGTCTAAT…	CGGGAGAGAAGAGAGAATCAAGTGGAAGGTAGAGGGTAATAGAGTAAAATCACAAAACTACCAACCACCCACCTCGTGCGTCGTGCTCAACTCAAAGCTCTTTTCCTTTATATAAATTGAGTCTTATGCGATTCTATTCGTAGCTGACCAGTTTCGTAGTACCTTGTGTCTGTGTGTGATCCTCCATTACCAACTTCACAGCACACTACTACAGGTAAAATTCGAAATTCTTCTCCTTTTTTTTTTTTTTTGTTATGTCCGTCCCTCCGATTTCTTCTATTTCAGCTTTTTTTTCTCTAATTTTCTCTCCGATTTTCCTTCACTTTCTCATCCTTTTTTTTTTGGTTGGCGGAAACCGCCATTTCTCTCGACGTTTTTGCGCTTATTTTGAGTCGCTGC…	2_Biological Process: metabolic process (GO:0008152),Molecular Function: transferase activity, transferring acyl groups other than amino-acyl groups (GO:0016747)	407_HMMPfam_PF02803_Thiolase_C_285_405_2.2e-44_T_02-Mar-2018_IPR020617_Thiolase, C-terminal_Biological Process: metabolic process (GO:0008152), Molecular Function: transferase activity, transferring acyl groups other than amino-acyl groups (GO:0016747)	acetyl-CoA acetyltransferase, cytosolic 1; K00626 acetyl-CoA C-acetyltransferase [EC:2.3.1.9] (A)	Probable acetyl-CoA acetyltransferase, cytosolic 2 OS=Arabidopsis thaliana GN=At5g47720 PE=2 SV=1	PREDICTED: acetyl-CoA acetyltransferase, cytosolic 1 [Pyrus x bretschneideri]			--
ZjHMGS	evm.model.Contig64.0.510	mRNA	chr9	10324816	10330537	MAKNVGILAVEIYFPPTCVQQEALEAHDGVSKGKYTIGLGQDCLAFCTDVEDVISMSLTAVTSLLEKYGIDPKQIGRLEVGSETVIDKSKSIKTFLMQIFEKAGNTDIEGVDSTNACYGGTAALFNCVNWVESNSWDGRYGLVVCTDSAVYAEGPARPTGGAAAVALLIGPDAPIAFESKFRGSHMAHAYDFYKPNLASEYPVVDGKLSQTCYLLALDSCYKQFCKKYEKLEGKQFSVSDADYLVFHSPYNKLVQKSFARLIFNDALRNASSIDEAAKEKLGAFSTLSGDESYSNRDLEKLSQQIAKPLYDAKVQPTTLLPKQVGNMYTASLYAAFASVIHNKHSTLAGNRVVMFSYGSGLTATMFSLRFSEGQHPFSLDNIATVLDVDKKLKSRHEFT…	ATGGCTAAGAATGTTGGAATCCTCGCTGTTGAAATCTATTTCCCTCCTACTTGTGTTCAGCAGGAAGCTCTGGAGGCTCATGATGGTGTGAGTAAGGGGAAATACACCATAGGACTTGGACAAGATTGCTTGGCATTTTGTACAGACGTGGAAGATGTCATCTCCATGAGTTTGACAGCAGTCACTTCTCTTCTTGAAAAATATGGGATTGATCCAAAACAAATTGGCCGGCTGGAAGTAGGCAGTGAGACTGTGATAGACAAGAGCAAATCAATTAAGACTTTCCTGATGCAAATATTTGAGAAAGCCGGAAATACTGACATTGAGGGTGTAGATTCGACTAATGCATGCTATGGTGGAACAGCAGCTTTATTCAACTGTGTCAACTGGGTGGAGAGT…	AAAAAAAAAAAAAAAAAAGGCTCACCAAGGTCTGCGTTTGGAGGAGACAATAGTGGACTCGGCTTTCTTTCTCTCTCTTAAAATCCTTCCTCTATATATACCCGCTATACCCACCCCCATCCAGCATGTTGAATATCTGAACACCTCTCTCTCTCTGTCTCTCCAGCCAGCTTCTTGTTGCTTCGAATTGCGCAACGAAGAGTTTCTGAGAAAGCGAACAACAGCGAATAGCATTTCTCTTTTTGTTTTTTTTTTTTTGGTTCGAGTTGTTTCTCTTTGAGGATTTTTTGTTGTTCGCATGCGAGAGAAAAATGGCTAAGAATGTTGGAATCCTCGCTGTTGAAATCTATTTCCCTCCTACTTGTGTTCAGCAGGTGATGATCCCTAATTTTTTTTAAT…	2_Molecular Function: hydroxymethylglutaryl-CoA synthase activity (GO:0004421),Biological Process: isoprenoid biosynthetic process (GO:0008299)	466_HMMPfam_PF01154_HMG_CoA_synt_N_2_174_4.7e-82_T_02-Mar-2018_IPR013528_Hydroxymethylglutaryl-coenzyme A synthase, N-terminal_Molecular Function: hydroxymethylglutaryl-CoA synthase activity (GO:0004421), Biological Process: isoprenoid biosynthetic process (GO:0008299)	hydroxymethylglutaryl-CoA synthase, putative (EC:2.3.3.10); K01641 hydroxymethylglutaryl-CoA synthase [EC:2.3.3.10] (A)	Hydroxymethylglutaryl-CoA synthase OS=Arabidopsis thaliana GN=HMGS PE=1 SV=2	hydroxymethylglutaryl-CoA synthase, putative [Ricinus communis]			--
ZjHMGR1	evm.model.Contig21.0.64	mRNA	chr10	23528677	23532438	MDIRRRPPRAPRSSPNPKHHHHHQSPPPPSPTTPKASDALPLPLYLTNAVFFTLFFSVAYYLLHRWRDKIRTSTPLHVVTLSEIAAIVSLIASFIYLLGFFGIDFVQSFIARASNDAWDLVDDDANHNFLRPPPCPAPKLVADPPTLSSHEDEEIVKSVVDGTIPSYSLESQIGDCKRAAAVRREAIQRTTGRSLHGLPLEGFDYESILGQCCEMPVGYVQIPVGIAGPLLLDGFEYSVPMATTEGCLVASTNRGCKAIHVSGGASSMLLRDGMTRAPVVRFGSAKRAAELKFFLEDPVNFDTLAVVFNRSSRFARLQGIQCSIAGKNLYMRFTCGTGDAMGMNMVSKGVQNVLDFLQSDFPDMDVIGISGNFCSDKKPAAVNWIEGRGKSVVCEAIIK…	ATGGATATCCGCCGGCGGCCGCCCAGAGCTCCTCGGTCATCTCCCAATCCCAAACACCACCACCACCACCAAAGCCCTCCTCCACCATCCCCAACGACCCCCAAAGCGTCTGACGCTCTCCCACTGCCTCTCTATCTCACCAACGCCGTCTTCTTCACCCTCTTCTTCTCCGTCGCTTACTACCTCCTCCACCGCTGGCGCGACAAGATCCGAACCTCCACTCCCCTCCACGTCGTCACCCTCTCTGAAATCGCCGCCATTGTTTCCCTCATCGCTTCCTTCATCTACCTGCTCGGCTTCTTCGGCATCGACTTCGTCCAGTCCTTCATTGCTCGCGCCTCCAACGACGCTTGGGACCTCGTCGACGACGATGCCAATCACAACTTCCTCCGACCTCCT…	TTACACAATTAGGAAGAGACACAAACCATATATATATATATATATATATATTAGGGTGGGCCGTGGGGCGGCTCTCTGCACTGCTTGTATGTATGCATATTAACATCCTAAGTGGCAGAGGGTGGCGGAAGGAAAGAAGGGCAAGGAGAGAGAAGGGTGTACAAATAGCCATGTTATCTTTTCTTTAGCGGCAAACTTTACAGCTATGGAAGCTGCCAATTCCACATGTGCAAATGCAACAACATCATCCTCCAAAATTTTCCCTCCCCCAACATCCCAACTCGGTGTCTACTCCTCTCTCTCTCTCTCTCTCTCTCTCAGCCTCTTTTTGCTTTTATTTCCACTTTCATTTGCAACAGTTGGGACCACCTTTCTTGTCTCTCCTTATGTTCCTTCACT…	4_Molecular Function: hydroxymethylglutaryl-CoA reductase (NADPH) activity (GO:0004420),Biological Process: coenzyme A metabolic process (GO:0015936),Molecular Function: coenzyme binding (GO:0050662),Biological Process: oxidation-reduction process (GO:0055114)	569_HMMPanther_PTHR10572_3-HYDROXY-3-METHYLGLUTARYL-COENZYME A REDUCTASE_56_566_6.1e-292_T_02-Mar-2018_IPR002202_Hydroxymethylglutaryl-CoA reductase, class I/II_Molecular Function: hydroxymethylglutaryl-CoA reductase (NADPH) activity (GO:0004420), Biological Process: coenzyme A metabolic process (GO:0015936), Molecular Function: coenzyme binding (GO:0050662), Biological Process: oxidation-reducti…	hmg-CoA reductase, putative (EC:1.1.1.34); K00021 hydroxymethylglutaryl-CoA reductase (NADPH) [EC:1.1.1.34] (A)	3-hydroxy-3-methylglutaryl-coenzyme A reductase 1 OS=Hevea brasiliensis GN=HMGR1 PE=2 SV=1	hmg-CoA reductase, putative [Ricinus communis]			--
ZjHMGR2	evm.model.Contig112.45	mRNA	chr6	17882210	17885633	MDVRRRSTMATNPKTIQPQPMKQQQQQRLKVVDDDDVNVNPKPSDVLSLPLYFTNAVFFTLFFSVVYFLLTRWREKIRNSTPLHVVTFSEIIAIFAFFASFIYLLGFFGIDFVQSLILRPSSDVWAVDDDEDDIIIKEDSRKVPCGAALDCPVPQIATSPIVASPKAAPKVVDTFPDSTPAATTTEEDEEIIKAVVAGTTPSYSLESKLGDCKRAAAIRREALQKLTGKSLSGLPLEGFDYDSILGQCCEMPVGYVQIPVGIAGPLLLDGREYSVPMATTEGCLVASTNRGCKAIHLSGGASSVLLRDGMTRAPVVRFGTAKRAAELKFFLEEPENFETLSIIFNRSSRFGRLQNIKCALAGKNLFMRFTCSTGDAMGMNMVSKGVQNVLDFLQNEFPD…	ATGGACGTTCGCAGGCGATCGACGATGGCAACCAATCCCAAAACCATCCAACCACAACCCATGAAACAACAACAACAACAACGACTCAAAGTGGTCGACGACGACGATGTTAACGTGAACCCAAAACCCTCCGATGTCTTGTCACTACCTCTGTATTTCACAAACGCCGTGTTTTTCACTCTGTTTTTCTCCGTAGTTTACTTCTTGCTCACTCGCTGGCGCGAGAAGATCCGAAATTCCACTCCTCTCCATGTCGTTACCTTCTCTGAGATCATCGCGATTTTCGCTTTCTTCGCTTCTTTCATTTACCTCTTGGGTTTCTTCGGTATTGATTTCGTTCAGTCTTTGATTCTCCGACCTTCCTCCGATGTCTGGGCCGTCGATGATGACGAAGACGAT…	CTCGCTCCACCAAACAATCAAACAACAATTCAGATTATTCGAAGAATTTTCTCGTTTACTGATCGAATCTAACGTATAAACCGTCTTTTCTCTTTCCCTCTCCACTCTCCTCTCTCTCTCTCTCCGCCGTCCGATTCGCCTCCGAGCGTTTCCTCCGAAAAGAACATCCCCATCCCCAATGGACGTTCGCAGGCGATCGACGATGGCAACCAATCCCAAAACCATCCAACCACAACCCATGAAACAACAACAACAACAACGACTCAAAGTGGTCGACGACGACGATGTTAACGTGAACCCAAAACCCTCCGATGTCTTGTCACTACCTCTGTATTTCACAAACGCCGTGTTTTTCACTCTGTTTTTCTCCGTAGTTTACTTCTTGCTCACTCGCTGGCG…	4_Molecular Function: hydroxymethylglutaryl-CoA reductase (NADPH) activity (GO:0004420),Biological Process: coenzyme A metabolic process (GO:0015936),Molecular Function: coenzyme binding (GO:0050662),Biological Process: oxidation-reduction process (GO:0055114)	603_FPrintScan_PR00071_HMGCOARDTASE_511_532_2.4e-86_T_02-Mar-2018_IPR002202_Hydroxymethylglutaryl-CoA reductase, class I/II_Molecular Function: hydroxymethylglutaryl-CoA reductase (NADPH) activity (GO:0004420), Biological Process: coenzyme A metabolic process (GO:0015936), Molecular Function: coenzyme binding (GO:0050662), Biological Process: oxidation-reduction process (GO:0055114)	3-hydroxy-3-methylglutaryl-coenzyme A reductase 1-like; K00021 hydroxymethylglutaryl-CoA reductase (NADPH) [EC:1.1.1.34] (A)	3-hydroxy-3-methylglutaryl-coenzyme A reductase 2 OS=Gossypium hirsutum GN=HMG2 PE=3 SV=1	PREDICTED: 3-hydroxy-3-methylglutaryl-coenzyme A reductase 1-like [Malus domestica]			--
ZjFPS	evm.model.Contig34.195	mRNA	chr1	8452183	8455574	MADYRSKFLNVYSILKSELLEDPAFEWTDASRKWVDRMLDYNVPGGKLNRGLSVIDSYKFLKEGQELTENEIFLACALGWCIEWLQAYFLVLDDIMDNSHTRRGQPCWYRLPKVGMIAVNDGVLLRNHIPRILKKHFREKPYYVDLLDLFNEVVEFQTASGQMIDLITTIEGEKDLSKYSLAIHRRIVQYKTAYYSFYLPVACALLMSGENLDNHIEVKNVLVEMGTYFQVQDDYLDCFGAPEKIGKIGTDIEDFKCSWLVVKALELANEEQKKTLFENYGKPDPANVAIVKALYNELNLEGVYLDYEEKVSKKLTATIEAQPSKAVQALLKSFLAKIYKRQK*	ATGGCGGATTACAGGTCAAAGTTCTTGAATGTCTACTCCATCCTGAAATCGGAGCTCTTGGAAGATCCTGCTTTCGAGTGGACAGATGCTTCTCGTAAATGGGTCGACCGGATGCTGGACTACAATGTGCCTGGAGGGAAGCTGAACCGGGGGCTATCGGTTATTGACAGCTACAAGTTTTTGAAAGAAGGACAGGAATTGACTGAAAATGAAATCTTCTTGGCCTGCGCTCTTGGTTGGTGCATTGAATGGCTGCAAGCATACTTTCTTGTTCTTGATGACATTATGGATAACTCTCACACACGACGTGGTCAACCTTGCTGGTACAGATTGCCCAAGGTTGGTATGATTGCAGTAAATGATGGGGTTCTACTTCGAAACCACATTCCGAGGATTCTT…	TATTTCTGCCTCTTGTATATCTTAGCCAAGAAGGATTTCAACAATGCTTGAACAGCTTTGCTAGGTTGAGCTTCAATAGTTGCTGTCAGCTTCTTGGACACCTTCTCCTCATAGTCCAAATATACACCCTATATCGAATTTTTGTTAAAATTAAACAAACATAATCAGCATTTTTTGGGATTGTTTTAACAAAATATTATAGGAAACAATTTGAAACAAATAAGACCAACCACAAACCTCAAGATTAAGTTCATTGTAAAGGGCCTTCACTATCGCAACATTAGCTGGGTCTGGTTTCCCATAGTTCTCCTGAAACAAGAAGCATGAAAAAATTAGAATCATAGATGGGATTTTTATCATATATCAGATATGGAAACAGCATATTGATATTAAGAAACA…	1_Biological Process: isoprenoid biosynthetic process (GO:0008299)	343_HMMPanther_PTHR11525_FARNESYL-PYROPHOSPHATE SYNTHETASE_1_343_1.7e-197_T_02-Mar-2018_NULL_NULL	POPTRDRAFT_560081; farnesyl-pyrophosphate synthetase fps2 family protein; K00787 farnesyl diphosphate synthase [EC:2.5.1.1 2.5.1.10] (A)	Farnesyl pyrophosphate synthase 1 OS=Lupinus albus GN=FPS1 PE=2 SV=1	farnesyl-pyrophosphate synthetase fps2 family protein [Populus trichocarpa]			--
ZjSQS1	evm.model.Contig42.302	mRNA	chr6	7960343	7967189	MLRHPDDFYPLLKLKIAVRHAGKQIPPEPHWSFCYSMLHKVSRSFALVIQQLDTDLRNAVCIFYLVLRALDTVEDDTSIPADVKVPILKAFHRHIYDRDWHFSCGTKEYKVLMDQIHHVSTAFLELGEGYKEAIEDITKRMGAGMAKFICKEVETVDDYDEYCHYVAGLVGLGLSKLFHASGKEDLAGDDISNSMGLFLQKTNIIRDYLEDINEIPKSRMFWPRQIWSKYVNKLEDLKDEENSDKAVQCLNDMVTNALIHVEDCLKYMSALRDPAIFRFCAIPQVMAIGTLAMCYNNIEVFRGVVKMRRGLTAKVIDRTRTMADVYRAFYDFATMLKSKVDMNDPNAKKTLSRLEIAQKACKDSGVLSTRKSYILKNQSRYNPALIALLFIILAIIFAY…	ATGCTGAGGCACCCAGATGATTTTTACCCGCTTCTCAAGCTCAAGATTGCCGTCAGGCACGCCGGGAAGCAGATTCCTCCGGAGCCTCACTGGAGTTTCTGCTATAGCATGCTTCACAAAGTTTCTCGCAGTTTCGCACTCGTTATTCAACAGCTCGATACTGACCTCCGTAACGCTGTATGCATATTTTATCTGGTTCTTCGAGCTCTCGACACTGTTGAGGATGATACAAGCATACCTGCCGATGTTAAGGTGCCTATCCTGAAAGCATTTCATCGCCACATATATGATCGTGACTGGCATTTCTCATGTGGTACAAAAGAATACAAAGTTCTCATGGACCAGATTCATCACGTATCAACCGCTTTTCTGGAACTTGGAGAAGGTTATAAGGAGGCA…	TGCTGAGGCACCCAGATGATTTTTACCCGCTTCTCAAGCTCAAGATTGCCGTCAGGCACGCCGGGAAGCAGATTCCTCCGGAGCCTCACTGGAGTTTCTGCTATAGCATGCTTCACAAAGTTTCTCGCAGTTTCGCACTCGTTATTCAACAGCTCGATACTGACCTCCGTAACGCTGTGAGTTTTTCCCCCATTTTTTATTTTTTATTTTTTTTTGTTCTTCTTTAAGAAAAGAAATTGTTTATGGTCTGAGAAATGGTTGTATAACGCTCAAAACTTTTTTTTTTTTTTTTTCGTGGGATAAAGTTGTATGATTCAAAATTGTGCTGGTGTTTCTGTGTTTATAGTGTTTGTTTATGATTTTGAGAAAAAAAGGTTATTATGTGATTATGGTATTTTT…	2_Biological Process: biosynthetic process (GO:0009058),Molecular Function: transferase activity (GO:0016740)	407_HMMPanther_PTHR11626_FARNESYL-DIPHOSPHATE FARNESYLTRANSFERASE_1_404_1.3e-193_T_02-Mar-2018_NULL_NULL	squalene synthase; K00801 farnesyl-diphosphate farnesyltransferase [EC:2.5.1.21] (A)	Squalene synthase OS=Nicotiana benthamiana PE=2 SV=1	squalene synthase [Camellia oleifera]
ZjSQS2	evm.model.Contig75.307	mRNA	chr3	22966951	22971619	MSGVLLWVVCPKDNISSLLTLLPRNNGISKRSKMCCSKLSFSTGIFAYSGAVANPSRSSEEKVYEVVLKQAALVREQKGNRDKGALDLNKPNIETDGLTNRDLLNEAYDRCGEVCAEYAKTFYLGTLLMTPERRRAIWAIYVWCRRTDELVDGPNASHITPKALDRWEKRLSDLFEGRPYDMYDAALSHTVSKYPVDIQPFRDMIEGMRLDLRKSRYMNFDELYLYCYYVAGTVGLMSVPVMGISPESKASTESVYNAALALGIANQLTNILRDVGEDARRGRIYLPQDELARAGLSDDDIFRGNVTEKWRTFMKGQIKRARMFFDEAEKGVAELNEASRWPVWASLLLYRQILDAIEANDYDNFTKRAYVGKAKKLLSLPVAYGRALMASSKLAEPVT…	ATGTCTGGGGTTCTGCTTTGGGTGGTTTGCCCAAAAGATAACATAAGCTCTCTGCTCACTCTTTTGCCCAGAAACAATGGCATATCAAAGAGGTCCAAAATGTGTTGCTCTAAGCTAAGTTTTTCCACTGGGATTTTTGCCTATTCAGGTGCTGTGGCAAACCCATCAAGATCTTCGGAAGAGAAAGTCTACGAAGTGGTTCTGAAGCAAGCGGCTTTGGTTAGAGAACAGAAGGGGAACAGAGATAAAGGTGCTTTGGACTTGAATAAGCCTAATATTGAAACTGACGGTCTTACCAATCGGGATCTTTTGAATGAAGCATATGATCGTTGTGGCGAGGTCTGTGCTGAGTATGCCAAGACATTTTATCTGGGCACATTGCTCATGACACCCGAACGA…	AAAAAAAAAAAATTACAAAGAGAGAGAGAGAGAGAGAGAAGAAAACAAGTCAAAATCCAAAAAAATAAAAGAAAAAAACTACTGGTCACTGATTTGCCAACCCAGGAACAACTTTACAAGAACCTTACCCTCCTGTAACTGAAGCTTGTCCATAAGAGAGAGAAAGAGTGAGAGAGAGAGAGAGAGAGCTCTACAAAGCTTTCACTTCAGAAAACAGATTTCTCTATTTGTTGTGGAGATGTCTGGGGTTCTGCTTTGGGTGGTTTGCCCAAAAGATAACATAAGCTCTCTGCTCACTCTTTTGCCCAGAAACAATGGCATATCAAAGAGGTCCAAAATGTGTTGCTCTAAGCTAAGTTTTTCCACTGGGATTTTTGCCTATTCAGGTGCTGTGGCAAA…	2_Biological Process: biosynthetic process (GO:0009058),Molecular Function: transferase activity (GO:0016740)	400_HMMPfam_PF00494_SQS_PSY_117_374_1.3e-77_T_02-Mar-2018_IPR002060_Squalene/phytoene synthase_Biological Process: biosynthetic process (GO:0009058), Molecular Function: transferase activity (GO:0016740)	phytoene synthase 2, chloroplastic-like; K02291 phytoene synthase [EC:2.5.1.32] (A)	Phytoene synthase, chloroplastic OS=Daucus carota GN=PSY PE=2 SV=1	PREDICTED: phytoene synthase 2, chloroplastic-like [Fragaria vesca subsp. vesca]
ZjSQE1	evm.model.Contig21.0.559	mRNA	chr10	20197024	20201970	MLDQCPLGWILASVLGLFVLCNLIVKNRNSKASLEKRSECVKSIATTNGECRSKSDDVDVIIVGAGVAGSALAHTLGKDGRRLHVIERDLTEPDRIVGELLQPGGYLKLIELGLQDCVEEIDAQRVFGYALFKDGKDTRLSYPLEKFHSDVSGRSFHNGRFIQRMREKSASLPNVRLEQGTVTSLLEEKGTIKGVQYKTKTGQELTAFAPLTIVCDGCFSNLRRSLCNPKVDVPSCFVGLVLENCELPYANHGHVILADPSPILFYPISSTEVRCLVDVPGQKVPSISNGEMAKYLKSVVAPQIPPQIYDAFIAAVDKGNIRTMPNRSMPASPFPTPGALLMGDAFNMRHPLTGGGMTVALSDIVVLRDLLKPLGDLNDAATLCKYLESFYTLRKPVAS…	ATGTTGGATCAGTGCCCGTTGGGCTGGATCTTGGCCTCGGTTTTGGGCCTCTTCGTGCTCTGCAATCTGATCGTCAAGAACAGGAACAGCAAAGCTTCCCTGGAGAAGAGAAGCGAGTGCGTGAAGAGCATCGCCACCACAAATGGAGAATGCAGATCCAAAAGTGACGACGTCGACGTAATCATCGTAGGTGCCGGCGTCGCCGGCTCCGCTCTTGCTCATACTCTAGGCAAGGATGGACGTCGATTGCATGTGATCGAAAGAGACTTAACAGAGCCGGACCGAATTGTTGGTGAATTATTACAACCAGGGGGCTACCTCAAATTAATTGAGTTAGGACTTCAAGATTGTGTGGAGGAAATTGATGCTCAGAGGGTGTTTGGTTATGCTCTTTTCAAG…	TAGATTAAGCTTTAAACCACTCTGCATATCGTGGGCCACAAATAGATGCTAAATAAATGTCAAATAATAGAGAAATTACAACAGATAACCAATGAAATAACTCAGAGAGAGTACCAAACTTAGGATTAAAAAAATATGAATAAAAAATAAAGTTATGAACACACTACAGAAGAAAAATTCCTAGAAACCAAAATATCTATTAATGCACATTTTTCTATTGACGCATTCAGCTTTCCCTTGGACTTTGAACGAGGGATGGCTGATGGTACAAACCCAATCATGTCCTGCCAGCAGACCTTGATTTTTGGTTTTTCACATTTTGTCATCTATAATACAACTCACTCAACAGGTGCTGCCCTGTAATACGCTGGAACAGTTGCAGGGAAGAACATCTGTCTA…	6_Molecular Function: squalene monooxygenase activity (GO:0004506),Biological Process: metabolic process (GO:0008152),Cellular Component: integral to membrane (GO:0016021),Molecular Function: oxidoreductase activity (GO:0016491),Molecular Function: flavin adenine dinucleotide binding (GO:0050660),Biological Process: oxidation-reduction process (GO:0055114)	522_HMMPanther_PTHR10835_SQUALENE MONOOXYGENASE_55_512_6.8e-258_T_02-Mar-2018_NULL_NULL	Squalene monooxygenase isoform 1; K00511 squalene monooxygenase [EC:1.14.14.17] (A)	Squalene monooxygenase OS=Panax ginseng PE=2 SV=1	Squalene monooxygenase isoform 1 [Theobroma cacao]			--
ZjSQE2	evm.model.Contig57.343	mRNA	chr12	16123598	16127742	MFKQANPLPHHVSLLSSPYQTHYSASNPFFINPPSPKVSPLFRKKTNSSSNQSICSSSTIPTSSFSSIPTTTTTTTTTTTEVEAQSESEELSASSTSSTPSFCSAFKMVPVVDPFVFWTFFASLLGFLLLFIFRFQNKKNVSSERKTKMNLLEDQAKSSAGGGEIPTVFNSGTDIIIVGAGVAGSALAHTLAKEGRRIHVIERDLTEPDRIVGELLQPGGYLKLIELGLEDCVEKIDAQRIFGYGLFKDGRRTRVSYPLERFHTDVAGRSFHNGRFIQRMREKAASLPNVKLEQGTVTSLLEENGIIKGVQYKTKNGQEHEAYAPLTIVCDGCFSNLRRSLCEPKVEVPSCFVGLILENCQLPFANHGHVVLADPSPILFYPISSTEVRCLVDVPGQKV…	ATGTTCAAGCAGGCGAACCCGCTTCCCCACCATGTCTCTCTTCTTTCATCACCATACCAAACTCATTACTCTGCTTCGAACCCTTTCTTTATAAACCCACCCTCCCCTAAAGTCTCTCCCCTATTCCGCAAAAAAACCAATTCTTCCTCCAACCAATCCATTTGCTCTTCTTCCACAATACCCACAAGCTCCTTTAGCTCCATTCCCACCACCACCACCACCACCACCACCACCACGACCGAGGTGGAAGCTCAATCTGAATCAGAAGAGCTTTCCGCCTCCTCCACATCATCAACGCCGTCGTTTTGTTCTGCTTTTAAGATGGTCCCTGTCGTTGATCCTTTTGTTTTCTGGACATTCTTTGCTTCTTTATTGGGTTTTCTTCTACTTTTCATTTTC…	TGTTCAAGCAGGCGAACCCGCTTCCCCACCATGTCTCTCTTCTTTCATCACCATACCAAACTCATTACTCTGCTTCGAACCCTTTCTTTATAAACCCACCCTCCCCTAAAGTCTCTCCCCTATTCCGCAAAAAAACCAATTCTTCCTCCAACCAATCCATTTGCTCTTCTTCCACAATACCCACAAGCTCCTTTAGCTCCATTCCCACCACCACCACCACCACCACCACCACCACGACCGAGGTGGAAGCTCAATCTGAATCAGAAGAGCTTTCCGCCTCCTCCACATCATCAACGCCGTCGTTTTGTTCTGCTTTTAAGATGGTCCCTGTCGTTGATCCTTTTGTTTTCTGGACATTCTTTGCTTCTTTATTGGGTTTTCTTCTACTTTTCATTTTCC…	6_Molecular Function: squalene monooxygenase activity (GO:0004506),Biological Process: metabolic process (GO:0008152),Cellular Component: integral to membrane (GO:0016021),Molecular Function: oxidoreductase activity (GO:0016491),Molecular Function: flavin adenine dinucleotide binding (GO:0050660),Biological Process: oxidation-reduction process (GO:0055114)	643_HMMPanther_PTHR10835_SQUALENE MONOOXYGENASE_115_627_1.7e-257_T_02-Mar-2018_NULL_NULL	hypothetical protein; K00511 squalene monooxygenase [EC:1.14.14.17] (A)	Squalene monooxygenase OS=Panax ginseng PE=2 SV=1	hypothetical protein PRUPE_ppa003900mg [Prunus persica]			--
ZjOSC1	evm.model.Contig63.27	mRNA	chr4	25018072	25019332	MWKIKFGGSAEEPYLFSTNTFHGRQTWEYDADAGTPEERAQVEKARQHFYQNRFNVKPCSDHLCRFQLKMSNLNPLGNQRNQI*	ATGTGGAAGATAAAGTTTGGAGGGAGTGCAGAGGAGCCATACTTGTTCAGCACGAACACCTTTCATGGCAGGCAGACATGGGAGTATGATGCTGATGCTGGAACCCCAGAAGAGAGAGCTCAAGTTGAAAAGGCTCGCCAACATTTTTACCAAAACCGGTTCAACGTTAAGCCCTGCAGCGACCACCTCTGTCGCTTCCAGCTTAAAATGTCTAATTTAAATCCTTTAGGGAATCAACGAAATCAAATCTAG	TAGATTTGATTTCGTTGATTCCCTAAAGGATTTAAATTAGACATTTTAAGCTAAAAACAATAAGAAAAAGAAAAAAGTTCAAGCAATATATAATTTATACAAATTTCCCAAATGTTATGGTTACCGACATTGCTCAATGTTTGGTGTCGACAGCTTGCAAGTAATTTGACAACGATTGCGTACAATCAGGAGTGATTTAACGACAGCCTTACACTAATTACCAACAACAGACGGCAAAATCCTTAGGATTTGTTTCCTACAAACCTATCGAGCATCCACACCTATTTTGCTAATATCTGCAGGGTTTTGAAAACCTTGGTCCAATCTCTTCCCCATCATTTATTATTATCATTATTTTTTTCAAATCTTAAAGATTGCTTTAAAAATTAAATAAAATTC…	NA	83_HMMPanther_PTHR32548_LANOSTEROL SYNTHASE_2_72_1.7e-25_T_02-Mar-2018_NULL_NULL	beta-amyrin synthase; K15813 beta-amyrin synthase [EC:5.4.99.39] (A)	Beta-amyrin synthase OS=Glycyrrhiza glabra GN=GgbAS1 PE=1 SV=1	Beta-amyrin synthase [Medicago truncatula]			--
ZjOSC2	evm.model.Contig66.101	mRNA	chr2	11055012	11059706	MNSDTPLLSCAHVNLTPTSNPQSLLLLSLAYTFDFNESLRNDDGGFATYELTRSYPWLEVYSNIEEDRAHVVNTGWALMTLMDAGQILDHAEKLDSMRDLREDPPSVD*	ATGAATTCTGACACCCCTCTGTTGTCTTGCGCCCATGTAAATCTAACACCTACTTCTAACCCCCAATCATTATTATTGTTGTCACTGGCTTATACATTTGACTTCAATGAAAGTTTGAGAAATGATGATGGTGGCTTTGCAACTTATGAACTCACCAGATCCTATCCTTGGTTAGAGGTGTACTCAAATATTGAGGAAGACAGGGCACATGTAGTAAATACTGGATGGGCTTTAATGACACTCATGGATGCCGGGCAGATATTGGATCACGCGGAGAAATTGGATTCCATGCGAGATTTGCGGGAAGATCCTCCTTCTGTTGATTGA	TGAATTCTGACACCCCTCTGTTGTCTTGCGCCCATGTAAATCTAACACCTACTTCTAACCCCCAATCATTATTATTGTTGTCACTGGCTTATACATTTGACTTCAATGAAAGTTTGAGAGTGAGCAATATATGATCATGAAGTTTTTGGCTCCATTCTCTCAGTGTCCTATTAATACTTTTAAGTTCGATTCATTATTTTGTGTCATGAAGTGAAGAATGTTTCTTTTCATAATTTACTGAGGTTCTTCTTCTTCTTTCTTTTTTTTTTTTTTTTAAATAATGTTATTGCAGAATGATGATGGTGGCTTTGCAACTTATGAACTCACCAGATCCTATCCTTGGTTAGAGGTATCTTCTTTAAAAGTTTCTTAAATTTTGTTGCTTACTTTCTCTATATA…	NA	NA	hypothetical protein; K01852 lanosterol synthase [EC:5.4.99.7] (A)	Cycloartenol synthase OS=Luffa aegyptiaca GN=CAS1 PE=1 SV=1	PREDICTED: uncharacterized protein LOC103720906 [Phoenix dactylifera]			--
ZjOSC3	evm.model.Contig66.100	mRNA	chr2	11061793	11064229	MDPLKTLRKSKSSVITSQTTRFHSKHSADLLMRFQVITLSITGALNAVLTEEHKKEICRYVYNHQASICSFFHVLGVFEWSGNNPLPPEIWLLPYMLPIHPGWFSFLH*	ATGGATCCCCTGAAGACATTGCGCAAATCGAAAAGTTCCGTCATAACTTCTCAAACCACTCGCTTCCACAGCAAGCACAGCGCCGATCTCCTCATGCGCTTTCAGGTAATTACTCTGAGTATAACTGGGGCATTGAATGCAGTCTTAACAGAAGAGCATAAAAAGGAGATCTGCCGTTATGTTTACAATCATCAGGCAAGCATATGTTCTTTCTTCCATGTACTCGGAGTATTTGAATGGTCTGGCAATAATCCCTTGCCCCCCGAGATATGGCTTCTTCCTTACATGCTCCCTATCCATCCTGGTTGGTTTTCGTTTCTGCATTAG	TGGATCCCCTGAAGACATTGCGCAAATCGAAAAGTTCCGTCATAACTTCTCAAACCACTCGCTTCCACAGCAAGCACAGCGCCGATCTCCTCATGCGCTTTCAGGTTTTAATTACTTCCTACTCTTTATACATTTGCTGCTTCCTCTGCTTGCTGCTTCACTTTCTTCAATCTCCTTTCCATTTCACTTCCAATTTAATCATCATTCAGCTATACCACTTGCGCTCACTAGATGCTAATCTCCATCTATTGATTCATATATATATATATATATGTAATTTCTTCAAATCTCAAATCTTATATGTTTTTGTAATTTCAGATCTGCTTCTTCTGCGGAACGAATGAACTGTATTATGCTTATCATTCATGTATAACTTTGTGCTCAAAGCCTAAGTCTCTT…	NA	108_HMMPanther_PTHR32548_LANOSTEROL SYNTHASE_36_102_1e-15_T_02-Mar-2018_NULL_NULL	hypothetical protein; K01853 cycloartenol synthase [EC:5.4.99.8] (A)	Cycloartenol synthase OS=Arabidopsis thaliana GN=CAS1 PE=1 SV=2	PREDICTED: cycloartenol synthase isoform X2 [Amborella trichopoda]			--
ZjCYP450	evm.model.Contig66.109	mRNA	chr2	11004713	11008269	MERAPEKFIFDRMSKFSSDVFKTSIFGEQAAIFCGAACNKFLFSNENKLVQAWWPSSVDKVFPSSTQTSSKEEAKKMRKMLPNFMKPEALQRYIGVMDSIAQRHFAADWENKKEILTFPLAKRYTFWVAARLFMHLNEPEEIRVFEEPFHSLASGIISMPIDLPGTPFNKAIKASNFIRKNLLKIIKQRKIDLAEGKASPTQDILSHMLLTCSDDGEYMKELDIADKILGLLIGGHDTASATCTFIVKYLAELPHIYKGVYDEQMEIAKSKGPGELLNWDDIQKMKYSWNVACEVLRLTPPLQGAFREAMTDFVFNGFTIPKGWKLYWSANSTHKNAAYFPEPEKFDPSRFEGNGPAPYTFVPFGGGPRMCPGKEYARLEILVFMHNLVKRFRWEKILP…	ATGGAAAGGGCACCCGAGAAATTCATCTTTGACCGGATGTCCAAGTTCTCATCCGATGTCTTCAAGACCTCCATCTTCGGGGAGCAGGCTGCAATCTTCTGCGGTGCGGCCTGCAACAAGTTCCTCTTCTCCAACGAGAACAAGCTGGTGCAAGCATGGTGGCCTAGCTCCGTCGACAAGGTGTTCCCTTCTTCCACTCAGACTTCCTCCAAAGAAGAAGCCAAGAAGATGAGAAAGATGCTCCCCAATTTCATGAAGCCAGAGGCTCTTCAGCGCTACATCGGTGTCATGGACTCCATCGCTCAGAGGCACTTTGCAGCCGACTGGGAAAACAAAAAGGAAATCCTGACCTTCCCTCTAGCCAAAAGATACACGTTCTGGGTTGCAGCCCGTCTATTC…	AAACTTGGAAAGACTTATAATTAAAGAAAAAAAAAAGAGAAAAAAAAAAAAGAGAAGAAAAAGGAAATCAAATCAAAGGGAAGTAATTTAGGGAGCTTGCTTAGTTTGACTCTCGGTTTGGTATGACTATTGCTTAACAGCACCAAGGGCTGTCTATAAAACCCATGTCATTCGATTGAACTCCCCAACACCAAAGCAGTAGTAACCAAAACCAAGAAAAAGAAAAAAAACCAATAGGGGAACAAGCAAGCAAGTAAATTAATTAGAAGCGCGCATAATAATGGAGCACTTCTATCTGTCCCTCCTCCTGCTCTTCGTTTCTTTCATATCCATCTCTCTGTTTGCGCTGTTTTACCGCCACCGCTCGAGCTTCTCCGGGAACAACCTGCCTCCTGGGAA…	5_Molecular Function: iron ion binding (GO:0005506),Molecular Function: electron carrier activity (GO:0009055),Molecular Function: oxidoreductase activity, acting on paired donors, with incorporation or reduction of molecular oxygen (GO:0016705),Molecular Function: heme binding (GO:0020037),Biological Process: oxidation-reduction process (GO:0055114)	428_HMMPfam_PF00067_p450_10_396_1.1e-54_T_02-Mar-2018_IPR001128_Cytochrome P450_Molecular Function: iron ion binding (GO:0005506), Molecular Function: electron carrier activity (GO:0009055), Molecular Function: oxidoreductase activity, acting on paired donors, with incorporation or reduction of molecular oxygen (GO:0016705), Molecular Function: heme binding (GO:0020037), Biological Process: oxida…	POPTRDRAFT_92821; hypothetical protein; K07437 cytochrome P450, family 26, subfamily A (A)	Beta-amyrin 28-oxidase OS=Panax ginseng PE=2 SV=1	Cytochrome P450 [Morus notabilis]			--
